# Supplementary material for: Prospective performance evaluation of selected common virtual screening tools. Case study: Cyclooxygenase (COX) 1 and 2
Source: Eur J Med Chem. 2015 May 26;96:445–57. doi: 10.1016/j.ejmech.2015.04.017 (PMC4444576; doi:10.1016/j.ejmech.2015.04.017)
Supplement: Supplementary file 2 [file mmc2.zip]

Archive with 1 entries (1 files):
- COX-active-compounds.smi
