# Supplementary material for: Prospective performance evaluation of selected common virtual screening tools. Case study: Cyclooxygenase (COX) 1 and 2
Source: Eur J Med Chem. 2015 May 26;96:445–57. doi: 10.1016/j.ejmech.2015.04.017 (PMC4444576; doi:10.1016/j.ejmech.2015.04.017)
Supplement: Supplementary file 2 [file mmc2.zip › COX-active-compounds.smi]

O=C1N(c2c(cccc2)C)C(=O)c2c1cccc2	CHEMBL8968
S(=O)(=O)(N)c1ccc(cc1)C1=C(c2ccc(OC)cc2)CC2(C1)CC2	CHEMBL432945
O=C1OCC(=C1c1ccccc1)c1ccc(c2n[nH]nn2)cc1	CHEMBL214101
Brc1sc(c(c2ccc(S(=O)(=O)C)cc2)c1)c1ccc(F)cc1	CHEMBL42485
o1nc(c(c1CC(=O)O)c1ccc(OC)cc1)c1ccc(OC)cc1	CHEMBL259972
S(=O)(=O)(N)c1ccc(cc1)C1=C(c2c(cccc2)C1)c1ccc(F)cc1	CHEMBL80405
Clc1c(Nc2c(cccc2)CC(=O)O)c(Cl)ccc1	CHEMBL139
Clc1ccc(cc1)Cn1c2c(c(c1CC(C(=O)O)(C)C)C(=O)CC(C)(C)C)cc(OCc1nc3c(cc1)cccc3)cc2	CHEMBL314337
O=C(O)C[C@]1(c2[nH]c3c(c2[C@H](CC1)CC=C)cccc3CC)CC	CHEMBL440683
O=C(O)[C@@H](c1ccc(c2ccccc2)cc1)C	CHEMBL317434
O1[C@](c2[nH]c3c(c2[C@H](C1)Cc1ccccc1)cccc3)(CC(=O)O)CC	CHEMBL305971
s1c(nc(c1c1ccc(S(=O)(=O)N)cc1)c1cc(F)c(OC)cc1)NCc1ccccc1	CHEMBL16996
s1c(nc(c1c1ccc(OC)cc1)c1ccc(OC)cc1)C(=O)N1CCN(CC1)C	CHEMBL275809
O1c2c(cc(cc2C(C)(C)C)C(=O)c2n(ccc2)C)C(C1)(C)C	CHEMBL119720
o1nc(c(c1CC)c1ccccc1)c1ccccc1	CHEMBL361504
Oc1c(cc(cc1)C(=O)c1ccccc1)[C@H](C(=O)O)C	CHEMBL274587
S(=O)(=O)(c1ccc(cc1)C1=C(c2c(OC)ccnc2)C(=O)CC1)C	CHEMBL23241
Clc1cc2nccc(n3c4c(c(c3C)CC(=O)O)cc(OC)cc4)c2cc1	CHEMBL213029
O1N=C(c2cc3c(OCC3(C)C)c(c2)C(C)(C)C)CC1(C)C	CHEMBL421608
Fc1cc(OCc2nn(c(c3ccccc3)c2)c2ccc(OC)cc2)cc(c1)C1(OC)CCOCC1	CHEMBL222480
S(c1ccc(cc1)C1=C2c3c(ccc(c3)C)CC[C@H]2OC1=O)C	CHEMBL44142
Clc1c(Nc2c(cccc2)C(=O)NCC(=O)OC)c(Cl)ccc1C	CHEMBL148629
s1c(SC)nnc1c1nc(c(O)c(n1)C(C)(C)C)C(C)(C)C	CHEMBL275188
O=C(N)/C=C/c1cc(cc(c1)CC)C(=O)c1ccccc1	CHEMBL150130
s1c2c(cc1C1=C(c3ccc(S(=O)(=O)C)cc3)CCC1=O)cccc2	CHEMBL23378
Oc1c(cc(cc1C(C)(C)C)/C=C\1/C(=O)OCC1)C(C)(C)C	CHEMBL8562
Clc1ncn(c1c1c(F)cc(OC)cc1)c1ccc(S(=O)(=O)C)cc1	CHEMBL117528
Brc1c(ccc(c1)[C@H](C(=O)O)C)CC(C)C	CHEMBL161052
O=C(O)CCCCCCCN1C(=O)C=CC1=O	CHEMBL47644
S(=O)(=O)(c1ccc(cc1)C1=C(c2ccccc2)C(=C)C1(C)C)C	CHEMBL92443
S(=O)(=O)(c1ccc(cc1)C1=C(c2ccc(F)cc2)CC2(C1)CC2)C	CHEMBL92154
Brc1c(NC(=O)C2=C(O)N(S(=O)(=O)c3c2cc(Cl)cc3)C)ccc(Br)c1	CHEMBL173724
Clc1ccc(c2c(n3c(c2c2ccccc2)CC(C3)(C)C)CC(=O)O)cc1	CHEMBL300982
O=C1N([C@]2(C(=O)NC(=O)CC2)C)C(=O)c2c1c(N)ccc2	CHEMBL9192
Oc1cc(O)cc(c1)/C=C(/c1cc2c(cc1)cccc2)\CC	CHEMBL513053
s1c(c2cc3c(OCC3(C)C)c(c2)C(C)(C)C)ccc1	CHEMBL118839
Clc1cc(Cl)cc(OCc2sc(c(n2)c2ccc(F)cc2)c2ccc(S(=O)(=O)N)cc2)c1	CHEMBL276324
s1c(c(c2ccc(cc2)C#N)cc1)c1ccc(F)cc1	CHEMBL294050
O=C1O/C(=C(/c2ccccc2)\C(=O)OC)/C(=C1c1ccccc1)O	CHEMBL463212
S(=O)(=O)(N)c1ccc(c2nc(nc(c2)C(F)(F)F)NC2CCCCC2)cc1	CHEMBL561609
Fc1ccc(c2nc([nH]c2c2ccncc2)C2(O)CCCCCC2)cc1	CHEMBL277409
S(=O)(=O)(N)c1ccc(n2nc(c3SCc4c(c23)ccc(F)c4)C(F)(F)F)cc1	CHEMBL316455
O[C@H]1[C@@H](Cc2ccc(cc2)[C@@H](C(=O)O)C)CCC1	CHEMBL441414
Fc1ccc(cc1)CCc1cc(c(O)c(c1)C)C	CHEMBL56563
O1c2nc(ccc2Cc2c1ccc(c2)[C@H](C(=O)O)C)C	CHEMBL176477
Clc1c(Nc2c(cccc2)C(=O)NOCc2ccc([N+](=O)[O-])cc2)c(Cl)ccc1C	CHEMBL147016
s1c2n(c(c(n2)c2ccccc2)c2ccc(SC)cc2)cc1	CHEMBL359143
O(c1cc2c(cc(cc2)[C@@H](C(=O)O)C)cc1)C	CHEMBL154
Oc1c(cc(cc1C(C)(C)C)C(=O)CCCC#C)C(C)(C)C	CHEMBL13878
S(=O)(=O)(c1c(O)n(c(=O)c2c1cccc2)Cc1ccccc1)C(C)C	CHEMBL18373
S(=O)(=O)(c1ccc(cc1)C1=C(Oc2c(F)cc(F)cc2)C(=O)OC1(C)C)C	CHEMBL110836
Oc1cc2c(n(c3c2CCCCC3)C)cc1	CHEMBL19657
s1c(Sc2c(NS(=O)(=O)C)cc3c(c2)C(=O)OC3)nc(c1)C	CHEMBL43520
s1c2c(c(c1)/C=C/c1cc(c(O)c(c1)C)C)cccc2	CHEMBL55448
O=C1N(C(=O)/C(=C(\O)/Nc2ccccc2)/c2c1cccc2)C	CHEMBL368468
Oc1nc(O)c(N2C(=O)c3c(cccc3)C2=O)cn1	CHEMBL266599
S1c2c(cc(cc2C(C)(C)C)C(=O)CCCC)C(CC1)(C)C	CHEMBL276800
S(=O)(=O)(N)c1ccc(c2oc3c(c2c2ccc(F)cc2)cccc3)cc1	CHEMBL77714
S1c2c(N(c3c1cccc3)C[C@H](S)C)cccc2	CHEMBL149032
o1c2c(cc1c1cc(O)cc(O)c1)ccc(O)c2	CHEMBL512578
s1c(nnc1c1cc(c(O)c(c1)C(C)(C)C)C(C)(C)C)N	CHEMBL417073
O1c2c(cc(cc2C(C)(C)C)C(=O)NCCC)C(C1)(C)C	CHEMBL122065
Clc1ccc(cc1)C(=O)n1c2c(c(c1C)CC(=O)N[C@H](CO)C(C)C)cc(OC)cc2	CHEMBL25030
Clc1c(ccc(c2n(cc(n2)C(F)(F)F)c2ccc(S(=O)(=O)N)cc2)c1)C	CHEMBL298476
ON([C@H](C#Cc1nn(c(c2ccc(cc2)C)c1)c1ccc(OC)cc1)CC)C(=O)C	CHEMBL177727
Clc1c(N(C)C)ccc(c2c(c3ccc(S(=O)(=O)N)cc3)cc(F)c(F)c2)c1	CHEMBL52872
S1C(=NC(=O)/C/1=C(/c1cc(c(O)c(c1)C(C)(C)C)C(C)(C)C)\C)N=C(N)N	CHEMBL278246
S1C(=NC(=O)/C/1=C/c1cc(c(O)c(c1)C(C)(C)C)C(C)(C)C)N	CHEMBL275835
s1c(ccc1)C(=O)c1ccc(cc1)[C@H](C(=O)O)C	CHEMBL956
Clc1sc(c2nc(oc2c2ccc(S(=O)(=O)N)cc2)C)cc1	CHEMBL350422
Clc1ncn(c1c1cc(Cl)cc(Cl)c1)c1ccc(S(=O)(=O)N)cc1	CHEMBL419407
O=C1N(N2C(=O)c3c(cccc3)C2=O)CCC(=O)N1	CHEMBL9123
S(=O)(=O)(OC)c1ccc(cc1)C(=C(c1ccccc1)c1ccccc1)C	CHEMBL174756
S(=O)(=O)(c1ccc(cc1)c1sc2n(nc(n2)C(C)C)c1c1ccccc1)C	CHEMBL348115
O(c1cc(OC)cc(c1)/C=C/c1ccc(O)cc1)C	CHEMBL83527
Fc1ccc(cc1)/C=C/c1cc(c(O)c(c1)C(C)(C)C)C(C)(C)C	CHEMBL8813
S(=O)(=O)(c1ccc(cc1)C1=C(C(=O)CC1)C#Cc1ccccc1)C	CHEMBL278336
s1c(SC)nnc1c1cc(c(OC)c(c1)C(C)(C)C)C(C)(C)C	CHEMBL280326
Oc1c(cc(cc1)/C=C/c1cc(O)cc(O)c1)CC=C(C)C	CHEMBL457145
s1c(ccc1)/C=C/c1cc(c(O)c(c1)C)CC=C	CHEMBL56833
FC(F)(F)c1ccc(cc1)C(=O)Nc1ncc(N)cc1	CHEMBL409023
Clc1cnc(c(c2ccc(S(=O)(=O)N)cc2)c1)c1cnc(cc1)C	CHEMBL420628
O1c2c(c(OC)cc(O)c2C[C@H](C(=C)C)CC=C(C)C)C(=O)C[C@H]1c1c(O)cc(O)cc1	CHEMBL243796
O=C1N([C@H]2C(=O)NCCC2)C(=O)c2c1cccc2	CHEMBL268643
S(=O)(=O)(N)c1ccc(c2n(c(=O)oc2)c2ccc(OC)cc2)cc1	CHEMBL70478
S(=O)(=O)(c1ccc(n2nncc2c2ccc(F)cc2)cc1)C	CHEMBL457332
S(=O)(=O)(N)c1ccc(n2nc(cc2c2ccc(OC)cc2)C(F)F)cc1	CHEMBL282085
FC(F)(F)c1nn(c(c2ccccc2)c1)c1ccccc1	CHEMBL28662
FC(F)(F)c1ccc(cc1)/C(=C/c1cc(O)cc(O)c1)/C	CHEMBL474128
Clc1ccc(c2nn(c3c2CCCCC3)c2ccccc2)cc1	CHEMBL155658
o1c2c(c(=O)c3c1cc(O)c(O)c3CC=C(C)C)c(O)c(c(O)c2)CC=C(C)C	CHEMBL260553
O1c2c(cc(cc2C(C)(C)C)C(=O)/C=C/CC2CC2)C(C1)(C)C	CHEMBL13988
FC(F)(F)c1c(cccc1)/C=C/c1cc(c(O)c(c1)C)C	CHEMBL299048
s1c(ccc1)Cn1ncc(c(c1=O)c1ccc(F)cc1)c1ccc(S(=O)(=O)C)cc1	CHEMBL349564
o1c2c(c(=O)cc1c1c(N)c(OC)ccc1)cccc2	CHEMBL35482
S(=O)(=O)(Nc1c(cc2c(c1)CCC2=O)Cc1c(F)cc(F)cc1)C	CHEMBL343853
S(=O)(=O)(c1ccc(cc1)C1=C(Oc2cc3c([nH]cc3)cc2)C(=O)OC1(C)C)C	CHEMBL322276
O(c1c(cccc1)/C=C/c1cc(c(O)c(c1)C)C)Cc1ccccc1	CHEMBL56283
S(=O)(=O)(c1ccc(c2c(Oc3ccc(F)cc3)c(=O)n(nc2)Cc2ccccc2)cc1)C	CHEMBL157730
O(c1ccc(c2n(c(cc2)CCC(=O)O)c2ccc(cc2)C(=O)C)cc1)C	CHEMBL43664
S(=O)(=O)(c1ccc(c2n(c(cc2)C)c2ccc(cc2)C(F)(F)F)cc1)C	CHEMBL42085
S(=O)(=O)(N)c1ccc(n2c(nc(c2)C(F)(F)F)c2noc(c2)C)cc1	CHEMBL110660
S(=O)(=O)(c1ccc(cc1)C1=C(Oc2ncc(cc2)C)C(=O)OC1(C)C)C	CHEMBL320111
Clc1ccc(n2nc(cc2c2ccc(NS(=O)(=O)C)cc2)C(F)F)cc1	CHEMBL45247
S(=O)(=O)(N)c1ccc(c2nc(nc(c2)C(F)(F)F)NCCCC)cc1	CHEMBL538418
Fc1c(c2cc(OCC)cc(OCC)c2)ccc(c1)[C@@H](C(=O)O)C	CHEMBL107953
S(=O)(=O)(c1ccc(n2nc(cc2c2ccc(cc2)CC(=O)OC[C@@H]2N(/[N+](=N/OCOC(=O)C)/O)CCC2)C(F)(F)F)cc1)C	CHEMBL568723
S(=O)(=O)(N)c1ccc(n2nc(c3SCc4c(c23)cc(F)c(OC)c4)C(F)(F)F)cc1	CHEMBL328009
FC(F)n1c(=O)cc(c2cc(c(O)cc2)C(=O)O)cc1	CHEMBL578389
S(=O)(=O)(c1ccc(c2c(ncc(c2)C(F)(F)F)N2C[C@H](CO)CCC2)cc1)C	CHEMBL49394
S(=O)(=O)(Nc1c(Oc2ccccc2)cncc1)C(F)(F)F	CHEMBL147165
S(=O)(=O)(c1ccc(cc1)C1=C(Nc2ccccc2)C(=O)OC1(C)C)C	CHEMBL410419
Clc1c(ccc(c2c(c3ccc(S(=O)(=O)N)cc3)cc(F)c(F)c2)c1)C	CHEMBL54327
S(=O)(=O)(N)c1ccc(cc1)C1=C(c2ccc(OC(F)(F)F)cc2)CC2(C1)CC2	CHEMBL88649
S(=O)(=O)(c1cc2[nH]c(c(Sc3c(F)cc(F)cc3)c2cc1)C#N)C	CHEMBL184764
S(=O)(=O)(NC(=O)C)c1ccc(c2[nH]c3c(c2c2ccccc2)cccc3)cc1	CHEMBL500943
S(=O)(=O)(c1ccc(cc1)C1=C(c2ccccc2)[C@H](N(O1)C)C)C	CHEMBL444805
Clc1cnc(c(c2ccc(S(=O)(=O)C)cc2)c1)c1cnc(cc1)C1CC1	CHEMBL95156
O1c2c(c(c(O)c(c2C)C)C)CC[C@]1(C(=O)O)C	CHEMBL153
Clc1nc(S[C@@H](C(=O)OCC)CCCCCC)nc(Nc2cc3c(nccc3)cc2)c1	CHEMBL459722
Clc1ccc(S(=O)(=O)NCCc2ccc(cc2)CC(=O)O)cc1	CHEMBL71685
Fc1ccc(cc1)[C@@H](c1c(O)c(c(c(c1C)CO)C)C)CCCCCC(=O)O	CHEMBL308398
O=c1n2c(nc3c1cccc3)C(=O)c1c2cccc1	CHEMBL306946
Clc1ccc(N2/C(=N/N=C/c3c(nn(c3)c3ccc(S(=O)(=O)/N=C/N(C)C)cc3)c3ccccc3)/SCC2=O)cc1	CHEMBL467837
Clc1ccc(n2c(nc3c2cccc3)c2ccc(S(=O)(=O)N)cc2)cc1	CHEMBL436116
Clc1nc(S[C@@H](C(=O)O)CCCCCC)nc(NCCc2ccccc2)c1	CHEMBL460185
Clc1cc2c(S(=O)(=O)N(C(=C2C(=O)Nc2ccc(Cl)cc2)O)C)cc1	CHEMBL369492
S(=O)(=O)(c1ccc(c2c(cc3OCOc3c2)C=C2CCCCCC2)cc1)C	CHEMBL357315
S(=O)(=O)(c1ccc(c2cnn(c(=O)c2c2ccc(F)cc2)CCC2CC2)cc1)C	CHEMBL155781
O(c1c(OC)ccc(c1)C1=Cc2c(cc(OC)cc2)CC1)C	CHEMBL229955
S(c1ccc(cc1)/C=C\1/c2c(cc(F)cc2)C(=C1C)CC(=O)O)C	CHEMBL18797
S(c1nc(OCCc2ccccc2)cc(OCCc2ccccc2)n1)CC(=O)O	CHEMBL518507
s1c(Sc2c(NS(=O)(=O)C)cc3c(c2)C(=O)OC3)nc(c1)C=C	CHEMBL41405
Clc1c(Nc2c(cccc2)CO/N=C(/C(=O)O)\C)c(Cl)ccc1	CHEMBL442441
S(=O)(=O)(c1ccc(c2c(OC(C)C)c(=O)n(nc2)Cc2ccccc2)cc1)C	CHEMBL434673
Clc1c(O)cc(O)c2c1CC(=O)/C=C/C=C/[C@@H]1O[C@H]1C[C@H](OC2=O)C	CHEMBL453386
s1c2c(cc1C1=C(c3ccc(S(=O)(=O)C)cc3)[C@@](OC1=O)(O)C)cccc2	CHEMBL277519
S(=O)(=O)(c1cc2c(n(c(c2)C(=O)OC)Cc2ccc(OC)cc2)cc1)C	CHEMBL31060
FC(F)(F)c1ccc(cc1)/C=C(/c1ccc(O)cc1)\C	CHEMBL491079
S(c1c(OC(=O)C)cccc1)CC#CCCCC	CHEMBL345018
O[C@]1(C(=O)OCC)C(=O)C2=CC[C@@H]3[C@@H]4[C@@]([C@@H]([C@@H](CCC(=C)C(C)C)C)CC4)(CC[C@@H]3[C@]2(C1)C)C	CHEMBL470866
s1c(nc(c1)C)NC(=O)C1=C(O)c2c(S(=O)(=O)N1C)cccc2	CHEMBL367864
s1c(ccc1)/C=C/c1cc(F)c(O)c(c1)C	CHEMBL57016
S1C(=NC(=O)/C/1=C\c1cc(c(O)c(c1)C(C)C)C(C)C)NOC	CHEMBL276506
Clc1c(Sc2c(NS(=O)(=O)C)cc3c(c2)C(=O)CC3)nccc1	CHEMBL41739
O1[C@@H](C(=O)O)C[C@](O)(c2ccccc2)[C@H]1c1ccccc1	CHEMBL516139
S(=O)(=O)(c1ccc(cc1)C1=C2c3c(ccc(c3)C)CC[C@H]2OC1=O)C	CHEMBL289447
O=C(O)[C@@H](c1ccc(c2cncc(c2)/C=C/C)cc1)C	CHEMBL104336
S(=O)(=O)(c1ccc(c2c([n+]([O-])c(nc2)Cc2ccccc2)c2ccc(F)cc2)cc1)C	CHEMBL560013
S(=O)(=O)(c1ccc(c2nn(c(c2c2ccc(F)cc2)C(F)(F)F)CC(=O)OCC)cc1)C	CHEMBL65793
S(=O)(=O)(N)c1c(N)cc(c2oc(nc2C2CCCCC2)C)cc1	CHEMBL416589
Clc1ncn(c1c1cc(Cl)c(OC)c(Cl)c1)c1ccc(S(=O)(=O)C)cc1	CHEMBL116016
S(=O)(=O)(N)c1ccc(n2ncc(c2c2ccc(cc2)C)C#N)cc1	CHEMBL28528
S(=O)(=O)(c1ccc(cc1)C1=C(c2ccccc2)C(=O)N(c2ccc(cc2)C(F)(F)F)C1)C	CHEMBL297177
S(=O)(=O)(c1ccc(n2nc(cc2c2ccccc2)COc2cc(N3CCOCC3)ccc2)cc1)C	CHEMBL373514
S(=O)(=O)(c1ccc(c2n(c(=O)oc2)c2ccc(cc2)CC)cc1)C	CHEMBL306716
S(=O)(=O)(c1ccc(c2c(nn3ncccc23)c2ccc(cc2)C)cc1)C	CHEMBL361472
O(c1c(c(O)c(O)cc1)/C=C/1\[C@H](CC[C@@H]2[C@@]1(CCCC2(C)C)C)C)C	CHEMBL456619
S(=O)(=O)(c1ccc(cc1)C1=C(c2ccc(cc2)CO)C(=O)N(C1)CCC)C	CHEMBL469785
S(=O)(=O)(c1ccc(cc1)c1sc2n(nc(n2)C(F)(F)F)c1c1ccccc1)C	CHEMBL156482
S(=O)(=O)(N)/C=C/c1cc(c(cc1)CC)C(=O)c1ccccc1	CHEMBL147189
S(=O)(=O)(N)c1ccc(n2nc(cc2c2ccc(cc2)C)C(F)(F)F)cc1	CHEMBL118
s1c(ncc1)CNc1nc(nc(c1)C(F)(F)F)c1ccc(S(=O)(=O)C)cc1	CHEMBL405123
Fc1c(c2ccccc2)ccc(c1)[C@@H](C(=O)O)C	CHEMBL563
S(=O)(=O)(c1ccc(cc1)C1=C(c2ccccc2)C(=O)OC1)C	CHEMBL122
[S@](=O)(c1ccc(cc1)[C@@H](Nc1cnccc1)C(=O)c1ccc(F)cc1)C	CHEMBL138191
S(=O)(=O)(c1ccc(n2nc(cc2c2ccc(F)cc2)C(F)(F)F)cc1)C	CHEMBL274990
S(=O)(=O)(N)c1ccc(c2c(onc2c2ccccc2)C)cc1	CHEMBL865
Clc1c(cc2O[C@@H](C(F)(F)F)C(=Cc2c1)C(=O)O)CCC	CHEMBL1630249
Clc1c(SCC(C)C)cc2O[C@@H](C(F)(F)F)C(=Cc2c1)C(=O)O	CHEMBL1630153
Clc1ccc(cc1)C(=O)NNc1ccc(cc1)C	CHEMBL154373
S(=O)(=O)(Nc1c(Sc2c(F)cc(F)cc2)cc2c(c1)CCC2=O)C	CHEMBL287919
S(=O)(=O)(N)c1ccc(c2[nH]c3c(c2c2ccc(OC)cc2)cccc3)cc1	CHEMBL499068
S(=O)(=O)(c1ccc(cc1)C1=C(c2ccccc2)C(=C)C1)C	CHEMBL91118
O1[C@H]2[C@H]3OC(=C)C(=C)[C@H]3[C@H](OC(=O)[C@]3(O[C@H]3C)C)[C@@H](OC(=O)C)/C(=C\CC[C@@]12C)/C(=O)OC	CHEMBL606555
O1c2c(cc(O)cc2)C=C[C@]1(CO)C	CHEMBL232615
S(=O)(=O)(c1ccc(c2nc(OC3CCCC3)nc(c2)C(F)(F)F)cc1)C	CHEMBL551418
S(=O)(=O)(c1ccc(c2nc(OC3CCCCCCC3)nc(c2)C(F)(F)F)cc1)C	CHEMBL552082
Brc1ccc(c2nc(sc2)Cc2c(n(c3c2cc(OC)cc3)C(=O)c2ccc(Cl)cc2)C)cc1	CHEMBL423296
Clc1nc(S[C@@H](C(=O)O)CCCCCC)nc(Nc2ccc(c3ccccc3)cc2)c1	CHEMBL460616
S(=O)(=O)(c1ccc(c2nc(nc(c2)C(F)(F)F)NCc2ccccc2)cc1)C	CHEMBL551829
Clc1c(NC(=O)C2=C(O)N(S(=O)(=O)c3c2cc(Cl)cc3)C)cccc1	CHEMBL173072
s1c(ccc1)CNc1nc(ncc1)c1ccc(S(=O)(=O)C)cc1	CHEMBL405564
Fc1c(c2cc(OCC)ccc2)ccc(c1)[C@@H](C(=O)O)C	CHEMBL104009
S(=O)(=O)(c1ccc(c2nc(nc(c2)C(F)(F)F)NCCC)cc1)C	CHEMBL558728
Clc1nc(S[C@@H](C(=O)O)CCCCCC)nc(NCc2ccc(c3ccccc3)cc2)c1	CHEMBL462523
