# Supplementary material for: Prospective performance evaluation of selected common virtual screening tools. Case study: Cyclooxygenase (COX) 1 and 2
Source: Eur J Med Chem. 2015 May 26;96:445–57. doi: 10.1016/j.ejmech.2015.04.017 (PMC4444576; doi:10.1016/j.ejmech.2015.04.017)
Supplement: Supplementary file 3 [file mmc3.zip › COX-decoys.smi]

s1c(ccc1)[C@H]1N(C(=O)c2c(cccc2)[C@@H]1C(=O)Nc1cc(ccc1)C#N)CCOC	689058
s1c2ncnc(Sc3n(c4c(n3)cccc4)CCOC)c2cc1	637554
O=C1N[C@](c2ccc(cc2)C(C)(C)C)(C(=O)N1CC(=O)c1c(n(c(c1)C)CCOC)C)C	629476
Clc1c(N2c3nc(nc(c4c(Cl)cc(Cl)cc4)c3CNC2=O)NCCOC)c(Cl)ccc1	455222
O=C(N([C@@H]1c2c(cccc2)C=C[C@H]1N1CCN(c2ccccc2)CC1)CCOC)COCc1ccccc1	618177
Clc1cn(nc1)CCNc1c(c(=O)[nH]cc1)c1[nH]c2c(n1)c(cc(c2)C1CCN(CCOC)CC1)C	570898
S(=O)(=O)(N)c1cnc(Sc2c(F)c(F)cc(F)c2F)c(c1)C(=O)NCCCOC	727342
Oc1ccc(c2nnc3n2nc(N(CCOC)CCOC)c2c3cccc2)cc1	113463
ClCCCC(=O)Nc1cc(c(N2Cc3c(cccc3)CC2)cc1)C(=O)NCCCOC	687852
S(=O)(=O)(NCCCOC)c1ccc(Oc2c(O)c3c(c(O)c2)C(=O)c2c(cccc2)C3=O)cc1	440521
S(c1n(c(c(n1)c1ccc(F)cc1)c1cc(ncc1)NC(=O)C)CCCOC)C	473173
Clc1c(nc(nc1)Nc1ccc(S(=O)(=O)NCCOC)cc1)c1n2c(nc1)cccc2	214208
O=c1n(c2nc(nc(N(CCOC)CCOC)c2n1C)C)c1c(cc(cc1C)C)C	392070
Clc1ccc(c2nnc3c(nc(N(CCOC)CCOC)c4c3cccc4)c2)cc1	132912
o1/c(=N/CCCOC)/cc(O)c2c1c1c(cc2)cccc1	432922
O(c1nc(c(cc1)C#C[C@]1(O)CN2CC[C@@H]1CC2)Cc1ccccc1)CCCOC	530089
s1c(c2nc3n(cnc3c(n2)NCCOC)C(C)C)ccc1C#N	448348
O(c1c(OC)cc2c3n(nc(n3)c3ccccc3)c(nc2c1)NCCCOC)C	632400
O=C(NCCOC)[C@H]1N(C[C@H](NCCC2=C(CCCC2(C)C)C)C1)C(C)C	687317
O(c1ccc(c2c(c(O)nc3c2CN(C/C/3=C\c2ccc(OC)cc2)C)C#N)cc1)C	261797
F/C(=C\c1cc(N)c(OC)cc1)/c1cc(OC)c(OC)c(OC)c1	587948
Brc1c(OC)ccc(c1)/C=C\1/C(=O)N(N=C1C(F)(F)F)c1ccc(cc1)C(=O)O	456586
o1nc(n(c1=O)CCOC)CCCCCCCCCCCCc1noc(=O)n1CCOC	676241
O(c1ncc(cc1)/C=C/C(=C\C(=O)/C=C/C1=C(CCCC1(C)C)C)/O)C	666177
s1c(OC)ccc1c1[nH]nc2c3c(c(NC(=O)NN(C)C)ccc3)C(=O)c12	291156
O=c1n(cc(cc1)/C(=N\Cc1ccc(cc1)C)/c1c(O)cc(OC)cc1)Cc1ccc(cc1)C	677544
O1c2c(c3OC[C@H](c4c(O)c(O)c(OC)cc4)Cc3cc2)C=C[C@]1(CCC=C(C)C)C	562423
O(c1ccc(OC)cc1)C[C@@]12O[C@@H](C([C@@H]1C=O)(C)C)CC2	733937
O(c1ccc(OC)cc1)c1ccc(c2c(O)cc(nc2C)C)cc1	640632
SC1=NC2=C([C@H](N1)c1ccc(OC)cc1)CN(C/C/2=C\c1ccc(OC)cc1)C	261881
O/N=C/C=C/c1c(OCc2ccccc2)ccc(OC)c1	446848
s1nncc1C1=NNC(=O)/C/1=C/c1cn(c2c(OC)ccc(OC)c12)C	515806
O1c2c(OC1)ccc(c2)[C@H]1c2c(nc(NC(C)C)cc2)[C@@H](c2c(OC(C)C)cc(OC)cc2)[C@@H]1C(=O)O	153319
O(c1c(cc(OC)cc1)CC#Cc1c(nc(nc1C)N)N)C	615866
O=c1c2c(OC)ccc(OC)c2n(cc1C(=O)N[C@@]12C[C@H]3C[C@@H](C1)C[C@@H](C2)C3)CC=C	610622
S(c1c(OC)ccc(OC)c1)c1c([nH]c2nc([nH]c(=O)c12)N)C	569459
O(c1c2c(c(OC)cc1)C[C@@H]1N([C@H]2C2=Cc3c(OC)ccc(OC)c3[C@@H](N2[C@H]1C#N)C)C)C	475569
S(=O)(=O)(N1CCC(N2c3c(cccc3C)COC2=O)CC1)c1c(OC)ccc(OC)c1	397016
O(c1c(c2cc(c(O)cc2)CNCC2(N3CCCCC3)CCCCC2)cc(OC)cc1)C	687177
O=c1n(nc(c2c(OC)ccc(OC)c2)cc1)CC(=O)Nc1c2c(ccc1)cccc2	636929
S(CC(=O)[C@@H](NC(=O)[C@@H](NC(=O)Cc1c(OC)ccc(OC)c1)C(C)C)CC(=O)O)CC(C)C	378370
o1c2c(n(c(=O)c(c2c2c(OC)ccc(OC)c2)C(=O)O)Cc2c(OC)cccc2)c2c1cccc2	361293
Fc1ccc(c2c3c(n(c(=O)c2C#N)C)ncc(c3)C(=O)c2c(O)ccc(OC)c2)cc1	627645
S(=O)(=O)(Nc1c(OC)nc(OC)cc1)c1cc2c(n(c3c2cccc3)C)cc1	483141
O=[N](O)c1c(OC([C@@H]2O[C@H](c3cnccc3)[C@H](CO2)C/C=C/CCC(=O)O)(C)C)ccc(OC)c1	368118
S/C(=N/C[C@H](Cn1cncc1)C)/Nc1cc(OC)c(OC)cc1	436420
Fc1c(OC)ccc(O)c1C(=O)c1ccc(cc1)/C=C/[C@H]1[C@H](NC(=O)c2ccncc2)CNCCC1	140905
O1[C@@]([C@H]1CC=C(C)C)([C@@H]1[C@H](OC)[C@H](OC(=O)NC2(C(=O)N)CCCC2)CC[C@]21OC2)C	671519
O=C1NCN([C@@]21CCN([C@@H]1[C@H](c3ccccc3)CCCC1)CC2)CCOC	435497
O(c1c(c2OC(=O)[C@H](n3nnc(c3)c3ccc(cc3)C)Cc2cc1)C)[C@@H]1OC([C@H](OC)[C@@H](O)[C@H]1O)(C)C	748314
S(=O)(=O)(OC)c1cc(c2c(occ2)C2=CN3CC[C@H]2CC3)ccc1	306070
S(=O)(=O)(OC)[C@@H]1[C@@H]2N([C@H](C1)C[C@@H](OC(c1ccc(F)cc1)c1ccc(F)cc1)C2)C	283306
S1(=O)(=O)[C@H](OC(=O)C(C)(C)C)C(=C(N2[C@@H]1[C@@H](OC)C2=O)C(=O)C(C)(C)C)C	314707
O1c2c(N(CCOCCOCCOCC1)CCOC)ccc(c1[nH]c3c(c1)ccc(c3)C(=O)OC)c2	402624
O([C@H]([C@H](/C=C(/C=C/[C@H](NC(=O)C)[C@@H](C(=O)N1[C@H](C(=O)OC)CCC1)C)\C)C)Cc1ccccc1)C	261023
O([C@H]1C(OC2=C(C(=O)C(=O)c3c2cccc3)C1)(C)C)C(=O)[C@H](OC)c1ccccc1	466983
s1c(SCc2cc(ccc2)C(=O)NOC)cnc1Nc1ncccc1	450815
Fc1c(Nc2ncnn3c2c(c(c2oc(cn2)C)c3)C(C)C)cc(c(F)c1)C(=O)NOC	422912
O(NC(=O)c1c(=O)c2c(n(c1)C1CCCCC1)nc(nc2)Nc1ccc(cc1)C1CCN(CC1)C)C	555017
O(NC(=O)[C@@]12[C@H]3c4c(cccc4)[C@@](c4ccccc4)([C@@H]1CN(C(=O)Cc1c(OC)cccc1)C2)CC3)C	180147
S1(=O)(=O)N(OC)CC/C/1=C\c1cc(c(O)c(c1)C(C)(C)C)C(C)(C)C	199118
O(NC(=O)c1cc(Nc2ncnc(NC3CCCC3)c2C#N)c(cc1)C)C	428564
S1[C@]2(c3c(N(OC)[C@@H]2Nc2cc(c(cc2)C)C)cccc3)CN=C1SC	579989
o1c(c2ccc(c3ccc(cc3)C(=N)NOC)cc2)ccc1/C(=N\OC)/N	456119
Br[C@H]1C(=O)[C@@]2([C@H](C1)C1=C([C@H](OC(=O)C)C2)[C@@]2(c3c(occ3C(=O)O[C@@H]2COC)C1=O)C)C	111978
Fc1ccc(n2ncc3c2C=C2[C@@]([C@]4(O[C@@H]([C@H](O4)COC)COC)CC2)(C3)C)cc1	426429
FC(F)(F)c1cc(ccc1)C(=O)NCC(=O)N[C@H](C(=O)N(OC)C)CNCc1c(cc(cc1)C)C	514732
O(/N=C(/N)\CCCCCCCCCCCCC(=N)NOC)C	574495
Clc1c(Nc2sc(c(n2)C(F)(F)F)CN2[C@H](COC)CCC2)c(Cl)cc(Cl)c1	400227
o1cncc1c1c(OC)cc(Nc2nc(nc(n2)c2ccccc2)N2[C@H](COC)CCC2)cc1	206261
O(C[C@@H]1N(c2nc(n3nc(cc3C)C)nc(N)c2)CCC1)C	573844
O1[C@@]2(OC)C[C@@H]3[C@@]([C@@]1([C@H](O)C[C@H](COC)CCOC(=O)c1ccccc1)CCC3)(CC2)C	183552
Fc1ccc(c2c3OCCn3nc2c2nc(ncc2)N[C@@H](COC)C)cc1	409581
FC(F)(F)c1nc2n(c(cn2)c2cc(ncc2)c2c(OC)cccc2)cc1	440050
S1c2c(cccc2)[C@H]2[C@]1(C(=O)OC)C(=C2N1[C@@H](COC)CCC1)C(=O)OC	447818
S1C2=C([C@H](c3c(OC)cccc3)CC(=O)N2CN(C1)Cc1ccccc1)C#N	685397
O1c2c(cccc2)CN(C[C@@H]1c1c(OC)cccc1)CCNC(=O)c1[nH]cc(n1)C	632232
O(c1c(cccc1)C(=O)O[C@@H]1[C@H]2N[C@@H](C1)CCC2)C	235340
O(c1c(cccc1)C(=O)NC[C@]1(c2ccccc2)CC[C@H](OC(=O)NCC=C)CC1)C	117832
Fc1c(OC)c(F)cc(c1)/C=C(/OCCC)\C(=O)c1cc(OC)c(OC)c(OC)c1	693566
Clc1cc2n3ncc(c3nnc2cc1)C(=O)OCc1c(OC)cccc1	355424
Fc1c(N2CCN(c3c(OC)cccc3)CC2)c(OC(F)F)c2n(cc(c(=O)c2c1)C(=O)O)CCO	270341
o1c2nc(=O)n(cc2cc1CCCCCCCC)[C@H]1O[C@@H](CO)CC1	182415
o1c2c(c(OC)c(cc2)C2=NO[C@H](c3ccccc3)[C@H]2C(=O)OC)cc1	444461
FC(F)(F)c1[nH]nc(c2c(O)cc(OCC(=C)C)cc2)c1c1c(OC)cccc1	641254
o1c(ccc1/C=C\C(=O)O)/C=C\1/NC(=O)C(=C1c1c(OC)cccc1)c1ccccc1	695245
O(c1c(N2CCN(C(=O)NC(=N)NCc3c4c(ccc3)cccc4)CC2)cccc1)C	668260
s1c(c(cc1)/C(=N/OC)/C)/C=C\1/Oc2c(c(OC)c(O)cc2)c2c1c1c(NC(C=C1C)(C)C)cc2	489298
O(c1ncnc(Oc2c(cccc2)/C(=C/OC)/C(=O)OC)c1)c1c(cccc1)C#N	488388
S1[C@@H](N(c2ccc(cc2)C)C2=NO[C@H](c3ccc(F)cc3)[C@@H]12)c1c(OC)cccc1	746411
O1c2c(OC[C@@H]1C(OC(C=C)(C)C)(C)C)ccc(c2)/C=C/C(=C(\C(=C/OC)\C(=O)OC)/C)/OC	253360
O(c1c(c2nnc3n2nc(NC2CC2)cc3)cccc1)C	579638
s1c(nc2c1C[C@]1([C@H]([C@@H]3OC(=O)[C@H]([C@@H]3CC1)C)[C@@H]2C)C)NC(=O)Cc1c(OC)cccc1	478426
Clc1n(cnc1Cl)CC(=O)N[C@H](C(=O)O)Cc1ccc(c2c(OC)cccc2)cc1	206808
O1[C@@H]([C@@H](OC)/C=C/C=C(/C[C@@H](C(=O)[C@@H](/C=C(\C=C(/OC)\C1=O)/C)C)C)\C)[C@H]([C@@H](O)[C@@H](C(=O)O)C)C	186760
s1c2cncc(Oc3ccc(c4c(OC)cccc4)cc3)c2cc1c1n[nH]nn1	593994
Oc1ccc(cc1)CC(=O)N[C@@]1(OC)[C@H]2OCC(=C(N2C1=O)C(=O)OCc1cc(ccc1)C)C	225610
O(c1c(OC)cccc1/C=C\1/c2c(NC1=O)cc(c1cc(OC)c(O)cc1)cc2)C	435417
O1[C@]2(OC)C=C([C@H]1[C@H]1OC(=O)C(=C)[C@@H]1[C@@H](OC(=O)C(=C)C)C/C(=C\2)/C)C	417164
S(c1[nH]c2ncccc2n1)Cc1c(=O)oc2c(OC)cccc2c1	556769
O(c1c2c(ccc1)C(=O)c1c(O)c3c(c(O)c1C2=O)[C@@H](O[C@H]1O[C@@H](C[C@@H](N)C1)C)C[C@H](C(=O)C)C3)C	339198
s1c(nc2c1cc(cc2)CCN(C[C@H]1c2c(c(OC)ccc2)CCC1)C)N	106494
o1c2c(OC)cccc2cc1C(=O)N[C@H](C(=O)N[C@H](/C=N/N1C(=O)NC(=O)C1)CC(C)C)CC(C)C	636847
O1c2c(OC[C@@H]1CN1[C@H]3C=C(c4c5c(ccc4)cccc5)C[C@@H]1CC3)cccc2OC	348112
O(c1c(cccc1)CN[C@H]1[C@@H](N2[C@@H]3OCC[C@H]2C[C@H]1C3)C(c1ccccc1)c1ccccc1)C	257034
s1c2c(c(OC)ccc2)cc1[C@H]1C[C@@H]2N([C@H](C1)CC2)C[C@H](O)COc1c2c([nH]cc2)ccc1	311532
s1c(n2nc(cc2C(=O)NCc2c(OC)cccc2)C(F)(F)F)nc(c1)CNC(=O)[C@@H](N)C	619616
FC(F)(F)Oc1cc(n2c(=O)n(c3c2nc(nc3)NC2CC2)Cc2c(OC)cccc2)ccc1	557726
O(c1c(cccc1)CCN([C@H]1CNCC1)C(=O)c1ccc(cc1)CN1C[C@H](c2c(cccc2)C)CCC1)C	498201
S(SCc1ccccc1)[C@H]1N(C(=O)c2n(c3c(c(OC)ccc3)c2)C1=O)C	299426
O=[N](O)c1ccc(cc1)c1n(c2n(c3c(=O)[nH]c(=O)n(c3n2)C)c1)c1c(OC)cccc1	672032
O(c1c2c(OC)cccc2c(c2c(O)c3c(c(c2)CCCO)C[C@H](N[C@@H]3C)C)c(c1)C)C	502577
O(c1c2c(c3nc4c(nc3cc2)cccc4C(=O)NC(CN(C)C)(C)C)ccc1)C	372431
O(c1c2n(nc(c2ccc1)C(=O)N[C@@H](c1ncccc1)c1ccccc1)CCN1CCOCC1)C	204444
O(c1c2nc(nc(Nc3c(cccc3)C)c2ccc1)N(c1ccccc1)C)C	251948
Brc1sc(nc1)NC(=O)NS(=O)(=O)c1cn(c2c(OC)cccc12)C	690419
S(=O)(=O)(c1ccc(c2c(c(=O)oc(c3ccccc3)c2)c2ccncc2)cc1)C	411978
O(c1c(cccc1)CNC(=O)c1c2c(n(nc2)C(C)C)nc(c1)C1CC1)C	643078
O=c1n(c(nc2c(OC)cccc12)N1C[C@H](N)CCC1)Cc1c(cccc1)C#N	477842
S1[C@@H](C1)COc1c2c(oc3ncccc3c2=O)cc(OC[C@@H]2SC2)c1	712668
s1cnc(c1)c1cc(F)c(c2n(nc(c2)C(F)(F)F)c2ncc(S(=O)(=O)C)cc2)cc1	444554
S(=O)(=O)(c1ccc(c2c(Sc3ccccc3)c(=O)n(nc2)Cc2ccccc2)cc1)C	359962
o1ncnc1[C@@H]1N(C(=O)c2ccc(c3c(cccc3)C)cc2)C/C(=N/OC)/C1	588856
O(/N=C(/c1ccc(N2CCCC2)cc1)\Cn1c(=O)ccc2c1cccc2)C	402795
Clc1c(c(Cl)ccc1)CO/N=C/c1ccn(cc1)CCCn1ccc(cc1)/C=N/OC	147204
s1c(nc(c1)C(=O)Nc1cc(c2cc3c(n(nc3)COC)cc2)ccc1)NC(=O)C	625982
O=[N](O)c1ccc(NC(=O)c2c(OCOC)cc3c(c2)cccc3)cc1	201143
O=c1n(nc(c2ccccc2)c(c1)/C=C/C(=O)c1ccccc1)COC	439610
Ic1c(=O)[nH]c(c(c1Oc1cc(cc(c1)C)C)CSCCOC)C	674475
Fc1cc(c(cc1)/C=C\1/Oc2c(c(OC)c(O)cc2)C2=C1[C@@H]1[C@@H](NC(C=C1C)(C)C)C=C2)COCOC	497978
O(/N=c\1/[nH]cnc2n(cn(c12)C/C=C(/CC/C=C(/CCC=C(C)C)\C)\C)C)C	493035
FC(F)(F)[C@@](O)(c1cn(c2c1ccc(OCc1ccccc1)c2)COC)C(=O)O	517856
S(=O)(=O)(N[C@@H](C(=O)O)CC#CCOCOCCOC)c1ccc(c2ccc(OC)cc2)cc1	107608
O(c1c(cc(c(O)c1)C(=O)/C=C/c1ccc(cc1)C(=O)O)[C@@]12C[C@H]3C[C@@H](C1)C[C@@H](C2)C3)COCCOC	550600
Brc1c(n2nnc3c2nc(cc3N(CCOC)CCOC)C)ccc(c1)C(C)C	382556
O(c1cc2c(N([C@H]([C@H](O)[C@H]2NC(=O)OCC=C)CC(=O)O)C(=O)c2ccccc2)cc1)COCCOC	590611
O1[C@H]([C@H](C(=C(C1=O)C)OCOC)C)CC/C=C/[C@@H]([C@H](O)[C@H](/C=C/CC[C@@H](O)[C@@H](COC(=O)N)C)C)C	258626
O(c1nc(N2CCCCC2)c2nc(OCCOC)nc(N3CCCCC3)c2n1)CCOC	405828
s1c(cc(c1)c1n[nH]c2c3c(cc(cc3)CN3CCN(CC3)C)C(=O)c12)C#CCOCCOC	475242
o1c(c2nn3c(n2)c2ncn(c2nc3N)CCN2CCC(c3ccc(OCCOC)cc3)CC2)ccc1	507653
Clc1c(O)cc(Nc2cnnc3c2cc(OC)c(OCCOC)c3)c(F)c1	350855
O(c1cc(c2cc3nc(ccc3cc2)C)cc(c1)C#N)CCOC	497722
ClC1=C(C(=O)c2c(cccc2)C1=O)/C=C(/C(=O)O)\CCOC	681855
Clc1c(S(=O)(=O)N2[C@H](CN(c3c(cc(F)cc3)C(F)(F)F)CC2)C)ccc(OCCOC)c1	662075
ClC1=C(Cl)C(=C/C(=N\c2ncnc3c2cc(OC)c(OCCOC)c3)/C1=O)O	432367
S(=O)(=O)(n1c2c3c(ccc2)[C@H](OC)[C@@H](N(C)C)Cc3c1)c1ccc(cc1)C	310069
O(c1c2c(ccc1)C[C@H]1N(CC[C@@]32[C@@]1(OC)CCC(=O)C3)CC1CC1)C(=O)/C=C/c1ccccc1	281327
FC(F)Oc1c(OCC2CC2)cc(cc1)c1n2nc(c3cc(ccc3)C(=O)OCCOC)cc2ncc1	701195
O(c1ccccc1)[C@H]1[C@H](O[C@@H]([C@@H](O)[C@@H]1O)COc1ccc(c2ccccc2)cc1)OC	729134
O([C@@H]1O[C@@H]([C@H](O)[C@@H](OC)C1)C)[C@@H]1C[C@@H]2[C@@]([C@@H]3[C@]4(O[C@@]54[C@@](C(=CC5)C4=CC(=O)OC4)(CC3)C)CC2)(CC1)C	482840
[Si](C[C@@H]1[C@@]2(OO[C@]3([C@@H](C1)CCC[C@@H]3CCO)[C@@H](O2)OC)C)(C)(C)C	391189
o1c2c(c(=O)c3c1cc(c1OC[C@@H]([C@@H](O)c31)C(=C)C)C)c(O)ccc2[C@H](OC)[C@@H]1OC1(C)C	596246
s1c(nc2c1cc(S(=O)(=O)C)cc2)NCCc1ccc(NC2=NCCS2)cc1	711629
s1c(Sc2ccc(cc2)/C(=N/O)/C)ncc1[C@]1(OC)C[C@@H](OCC1)C	134807
S(=O)(=O)(c1ccc(c2[nH]c(c3ccc(S(=O)(=O)C)cc3)c3c2[C@H]2C[C@@H]3CC2)cc1)C	334393
S(=O)(=O)(c1cc(F)cc(c1)[C@]1(OC)C[C@H](OCC1)C)c1ccc(cc1)/C(=N/OCC#N)/C	134773
S(=O)(=O)(c1ccc(NNC(=O)c2ccccc2)cc1)C	359779
S(=O)(=O)(c1cc(c(OCc2ccccc2)cc1)C(=O)N1CCN(c2c(F)cc(cc2)C#N)CC1)C	750351
Clc1c(Cl)cc2c([nH]c(c2)/C=C/C=C(/OC)\C(=O)NCCCNCCN(c2ccccc2)C)c1	630033
Clc1ncn(c1c1cc(F)c(OCCO[N](=O)O)cc1)c1ccc(S(=O)(=O)C)cc1	471230
s1c(ncc1)NC(=O)/C(=C\c1sccc1)/c1ccc(S(=O)(=O)C)cc1	567632
S(=O)(=O)(c1ccc(c2cncc(Nc3cc(N(=O)=O)ccc3)c2)cc1)C	640726
S(=O)(=O)(c1cc(Oc2cc(c3c(n4nnnc4)cnc4c3cccc4C(F)(F)F)ccc2)ccc1)C	690969
Fc1c(OC)cccc1c1c(=O)n(c(=O)n(c1C)Cc1c(F)cccc1F)C[C@@H](N(C)C)C(C)C	399192
Brc1c(O)cc(O)c(c2n[nH]cc2N2CCN(Cc3ccc(S(=O)(=O)C)cc3)CC2)c1	446200
S(=O)(=O)(c1ccc(cc1)CN1CCN(CC[C@@](O)(c2cc(F)ccc2)c2cc(O)ccc2)CCC1)C	410222
S(=O)(=O)(c1ccc(cc1)CCN1C(=O)C[C@H](c2c(F)cc(F)c(F)c2)[C@@H](N)C1)C	472059
o1nc(c2c(OCc3cc(OC)ccc3)cccc2)cc1CCO	233773
O(c1cc(ccc1)Cc1[nH]c(nc1)CCc1ccc(c2c(cccc2)C(=O)O)cc1)C	716371
s1c2ncnc(NCc3c(OC)c(OC)ccc3)c2c(c1C(=O)NC[C@@H]1OCCOC1)C	687542
Clc1nc(sc1CN1C[C@@](CO)(Cc2cc(OC)ccc2)CCC1)N1CCCC1	686463
S1[C@H](N(N=C1c1ccc(F)cc1)C(=O)c1c(F)c(OC)c(F)c(F)c1)c1c(OC)c(OC)ccc1	487742
s1c2nc(SC)nc(c2c(N)c1C(=O)NC(C)(C)C)c1c(OC)c(OC)ccc1	452572
Clc1c(Cl)ccc(c1)Cc1[nH]nc(n1)c1c(OC)c(OC)ccc1	380006
o1c2c(O)c(OC)ccc2cc1C(=O)c1cc(OC)c(OC)c(OC)c1	693466
O(c1cc2c(cc(cc2)[C@H](OC(=O)C2C(C2(C)C)(C)C)C#N)cc1)C	698359
O(c1c(OC)cccc1CC1=N[C@H](c2ccccc2)[C@@H](N1)c1ccccc1)C	399909
Fc1c([N](=O)O)cc(cc1)C(=O)O[C@@H]1C[C@@H]2Oc3c(OC)ccc4c3[C@@]2(C=C1)CCN(C4)C	357777
Clc1c(OCc2sc3nnc(n3n2)[C@H](c2cc3c(cc(OC)cc3)cc2)C)ccc(Cl)c1	497784
s1c(nc2c1cc(c1c[nH]nc1)cc2)C(=O)N(Cc1cc(OC)ccc1)C1CC1	712104
o1c2nc3c(cc2cc1C(=O)NCCN(C)C)ccc(OC)c3	569872
O(c1cc(ccc1)C(=O)OC1=C2[C@@](C(=O)CC2)(CCC1=O)C)C	636802
s1cc(c2nc(ccc2)CNC[C@@H]2OCCN(C(=O)Cc3c(F)ccc4c3nc(OC)cc4)C2)cc1	634606
S=C=N[C@@H]([C@@H]1[C@@]2(OC)[C@@H]3Oc4c(OC)ccc5c4[C@@]43[C@@]([C@H](N(CC4)C)C5)(C1)C=C2)C	218690
S(c1cc(OC)ccc1)C(=O)c1nc(ccc1)C=O	360862
O=c1n(NC(=O)c2c(OC)cccc2OC)c(nc2c1cccc2)c1cc(ccc1)C	685269
S(=O)(=O)(Nc1noc(c1Sc1cc(OC)ccc1)CCCC#N)c1ccc(cc1)C(C)(C)C	184451
O(c1nc(c2cc(c(O)cc2)CN2CCCCC2)ccc1)C	686885
Fc1ccc(N2CCN(c3nc4n(ncc4c(n3)Nc3cc(OC)ccc3)C)CC2)cc1	668534
O=c1n2c(OC[C@@H]2c2ccccc2)c(c(=O)n1C[C@H](N)c1ccccc1)c1cc(OC)ccc1	401190
o1nc(cc1c1nc(OC)ccc1)[C@H]1[C@H](C(=O)NC2(c3ccccc3)CCC2)CCC1	676474
Clc1ccc(c2cnc3c(c2)C[C@H]2[C@H]4N(CC[C@@]52c2c(O[C@H]35)c(OC)ccc2C4)CC2CC2)cc1	709015
O(c1nc2c(cc1)[C@@](NC(=O)C1CCN(Cc3ccccc3)CC1)([C@H](OC)CC2)C)C	283507
s1c(nc2c1cc(OC)cc2)[C@@]1(OC)C=C/C(=N/S(=O)(=O)c2ccc(cc2)C)/C=C1	351644
s1c(nc2c1nc(OC)cc2)NC(=O)[C@@H](c1ccc(S(=O)(=O)NC2CC2)cc1)CC1CCCC1	673106
O(c1cc2c([nH]c3c2[C@@H]2CN([C@@H]3C(=O)OCC=C)CC2)cc1)C	512448
O=[N](O)c1c2[nH]c3c(c4nn(c(c24)cc1)CCNCCO)cc(OC)cc3	294492
O(c1ccc(cc1)C(=O)Cn1nnc(n1)c1c(NC(=O)C2CC2)cccc1)C	662523
O(c1cc2[nH]c(nc2cc1)/N=C\1/N(C(=O)C(N1)(c1ncccc1)c1ncccc1)C)C	634498
O(c1ccc(cc1)C(=O)c1n(cc(c1)C(=O)c1ccc(OC)cc1)CC(=O)O)C	323564
s1c2nc(SCC(=O)Nc3ccc(S(=O)(=O)N)cc3)n(c(=O)c2c2c1CCCC2)CC=C	556343
O=c1[nH]c2c(OC)c3c(OC)c(OC)ccc3c(OC)c2c(c1)C	751422
Brc1ccc(c2nsc3c2ccc(OCCCCN(C(=O)C)CCO)c3)cc1	574305
S(=O)(=O)(NC1CCN(Cc2c3c(c4c(cc5OCOc5c4)c2)cc(OC)cc3)CC1)C	666955
O(c1cc2c(N3[C@H](CN(CC3)CC[C@@H]3CC[C@@H](NC(=O)c4ncc5c(c4)cccc5)CC3)CC2)cc1)C	435431
O1c2c(ccc(OC)c2)C=C([C@H]1c1cc(OC)c(OC)c(OC)c1)C#N	299701
Clc1c2c(n(nc2C)[C@@H]2O[C@H](O/C=C/C(=O)c3ccccc3)[C@@H](O)[C@H]2O)nc2c1cc(OC)cc2	195368
O(c1c(OC)cc(cc1OC)C(=O)c1[nH]c2c(c1N)ccc(OC)c2)C	542370
O(c1cc2[nH]c3c(c2cc1)C[C@@H]1N([C@H]3CC(C)C)C(=O)[C@@H](NC1=O)CCC(=O)OC(C)(C)C)C	551889
O(c1c(c2nc(ncc2cc1)Nc1ccc(N2CCN(C(=O)CN)CC2)cc1)C1CCCC1)C	403779
O(c1c(OC)ccc2c3c(N([C@H](c12)CC(=O)C)C)c1c(cc(O)c(O)c1)cc3)C	520133
S(C1=NC(=C([C@@H](N1)c1c(OC)ccc2c1cccc2)C(=O)C)C)Cc1ccc(F)cc1	687564
O(c1cc2n(c3c(c2cc1)[C@H](O)[C@@]1(O)N([C@H]3C=C(C)C)C[C@H]2N(C1)CCC2)CC=C(C)C)C	722506
O(c1c(O)c2c(cc1)[C@H]1O[C@]3(OC)[C@@H](O)[C@@H](OC(=O)/C=C/c4ccccc4)C[C@@]42[C@@]3(N(CC4)C)C1)C	728311
S(c1nnc2n1c1c(ccc(OC)c1)cc2C)CC(=O)N1CCN(C(=O)c2occc2)CC1	684410
O(c1cc2n(c3c(c2cc1)c1c(c2c4n(ccc4ccc32)C)c(=O)[nH]c1=O)CCCN1CCC(O)CC1)C	216081
O(c1n(nc(c1)C)Cc1ccc(OC)cc1)C(=O)c1ccccc1	678526
Clc1cc2c([nH]cc2/C(=C\C(=O)c2n(nnn2)Cc2ccc(OC)cc2)/O)cc1	278525
S1CN[C@@H](C1)C(=O)N[C@@H](CSCC1CCCCC1)C(=O)OCc1ccc(OC)cc1	389149
Clc1cc2N(c3c(Sc2cc1)cccc3)CCC[N](Cc1c2c(oc(=O)c1)cc(OC)cc2)(C)C	276286
O(c1ncc(cc1OC)COc1nc(cnc1N)c1cn(nc1)C)Cc1ccc(OC)cc1	713832
Clc1cncc(Cl)c1Nc1c2c(oc(=O)c1)c(OCCCCCCC(=O)O)c(OC)cc2	727549
FC(F)(F)c1nc(nc(O)c1)NCc1ccc(OC)cc1	407788
S(=O)(=O)(Nc1cc(ccc1)[C@@H](c1c(=O)oc2c(c1O)ccc(OC)c2)C1CC1)c1ncn(c1)C	226868
O1c2c(OC1)ccc(c2)/C=C\1/N=C(N(C1=O)C)NCC/N=C/c1ccc(OC)cc1	711370
s1c2nc(cc(NCc3ccc(OC)cc3)c2c2c1CC1(OCCO1)CC2)C	627103
Clc1c(OC)ccc(c1)CNc1ncnc2c1cc(NC(=O)C(C)C)c(OC)c2CCO	552950
FC(F)(F)C(=O)O.O(c1ccc(cc1)CNc1nccc2c1cc(cc2)c1cn2c(ncc2)cc1)C	628390
o1c(=O)c(NC(=O)c2cc(c(OC)cc2)CC=C(C)C)c(O)c2c1c(c(OC)cc2)C	505184
S(c1nc(nc(n1)c1cc(c2cnc(OC)cc2)ccc1)N)C	468930
s1c(ncc1)NC(=O)N(c1cnc(OC)cc1)CC1CCCC1	401563
FC(F)(F)C(=O)O.O(c1ncc(c2cnc3[nH]cc(c3c2)c2ccc(cc2)C(=O)O)cc1)C	627019
S(=O)(=O)(N(c1cnc(OC)cc1)Cc1ncc(c2c(cccc2)C)cc1)c1ncn(c1)C	596222
O(c1ccc(cc1)CN(Cc1ccc(OC)cc1)CC(=O)Nc1c(cc(cc1)C)C)C(C(=O)O)(C)C	732178
Clc1c(c(Cl)ccc1)Cc1nc(S(=O)(=O)Cc2ccc(OC)cc2)nc(O)c1C	431905
O(c1ncc(n2c(nnc2C)N2CC(Oc3ccccc3)C2)cc1)C	690869
S(c1oc(nn1)C1=CC=c2n(cc[nH]2)C1)Cc1cc(c(OC)cc1)C(F)(F)F	617920
S(=O)(=O)(c1ccc(c2c(nn3nc(OC)ccc23)c2ccc(F)cc2)cc1)C	410116
O(c1ccc(cc1)C1=[N](O)c2c(cc(OC)cc2)C1=O)C(C)C	677701
S(=O)(=O)(n1c2c(c(c1)C1=CCNCC1)cc(OC)cc2)c1ccc(N)cc1	400084
O1c2c(c(O)cc(O)c2)C(=O)/C/1=C\c1c(n(c2c1cc(OC)cc2)CCN(C)C)C	722500
S(=O)(=O)(Oc1c(c2[nH]c3c(c2cc1)ccc(OC)c3)C)c1c2c(c(N(C)C)ccc2)ccc1	697867
Clc1cncc(Cl)c1Cc1nncc2c(OC3CCCC3)c(OC)ccc12	213980
s1c(ccc1)CC(=O)O[C@@H](c1c2c(ncc1)cccc2)[C@@H]1N2C[C@@H]([C@H](C1)CC2)C=C	684970
O(c1cc2nc(nc(c2cc1)C)NC(=N)/N=C(/c1c(cccc1)C(=O)O)\C)C	569610
Brc1c(c2c(c(c(OC)cc2)C(F)(F)F)cc1)C(=O)N(C(=O)OCC#C)CC(=O)O	407102
Clc1cc2c3sc4c(c(=O)c3n(c2cc1)CCCN(C)C)ccc(OC)c4	662046
O(c1cc2nc(N[C@@H]3C[C@@H](NCc4nccnc4)CCC3)cc(c2cc1)C)C	514097
Clc1ccc(cc1)C(=O)n1c2c(c(c1C)CC(=O)OCO/N=[N](/O)\N(C)C)cc(OC)cc2	423158
FC(F)(F)Oc1ccc(cc1)/C=C/c1oc2c(OC)c(OC)ccc2c(=O)c1	656075
O=c1n(c(c(c2c1ccc(OC)c2)c1ccccc1)C#N)C[C@@H](NCc1cnccc1)CO	462086
o1c2c(c(=O)cc1C(=O)N[C@H]1CC[C@@H](CNc3cc4OCOc4cc3)CC1)ccc(OC)c2	461147
O=c1n(c2ncnc(c2[nH]1)c1c(cccc1)C)c1c(OC)cc(OC)cc1	477189
O=c1c2c(n(cc1C(=O)NC1CCCCC1)Cc1ccccc1)nc(OC)cc2	517990
O(c1cc2c(cc1)C(=O)[C@@H](C2)CC(=O)NCCCN1CC[C@@]2(c3c(cccc3)CC2)CC1)C	437481
O(c1c(OC)ccc(c1)/C=C/c1[nH]nc(c1/C=C/C(=O)N)/C=C\c1cc(OC)c(OC)cc1)C	573391
s1scc2n(c(=O)c(NC(=O)c3cc(O)c(c(O)c3)C(C)C)c12)c1c(OC)cc(OC)cc1	492235
O(c1cc(c2nc3n(c(c(c3c(n2)N)C)C)[C@@H](c2ccccc2)C)ccc1)C	233331
O(c1c(cc(N)cc1)C[C@@]12c3c(N[C@@H]1N1[C@H](C(=O)N[C@H](C1=O)Cc1ccccc1)C2)cccc3)C	306114
Fc1cc(c(OC)cc1)C(C[C@@](O)(C(F)(F)F)Cn1c2c(nccc2)c(=O)cc1)(C)C	465359
O(c1cc(c2cn(c3ncnc(N)c23)c2ccc(cc2)CC(=O)NCCO)ccc1)C	392777
Brc1c(sc(c1)C(=O)N[C@H](CN)Cc1ccc(OC)cc1)c1c2c([nH]cc2)ncc1	622180
S=c1oc2c(n1CCC(=O)Nc1c([N](=O)O)cc(OC)cc1)cccc2	687603
O(c1cc(ccc1)C(=N)Nc1nc(c2ncccc2)cc2c1cccc2)C	313548
FC(F)(F)[C@H]1n2ncc(c2N[C@H](c2cc(OC)ccc2)C1)C(=O)Nc1c(OC)cc(OC)cc1	571005
O(c1nc2c([nH]cc2C2=CCN(C[C@@H]3[C@@H](C(=O)c4cc(OC)ccc4)C3)CC2)cc1)C	628407
O(c1cc(n2c(nc(c2)C(=O)N2CCN(c3cnc4c(c3)cccc4)CC2)c2ccc(cc2)C)ccc1)C	589828
Fc1c(c(F)ccc1)Cn1c(=O)n(c(=O)n(c1=O)CC[C@@H](N)c1c(cccc1)C)c1cc(OC)ccc1	397527
Clc1c(Cl)ccc(N(CC(=O)N2[C@@H](CN(c3cc(OC)ccc3)CC2)CN2CCCC2)C)c1	610244
ClC(Cl)(Cl)[C@@H](NC(=S)Nc1cc(N(=O)=O)c(OC)cc1)NC(=O)CF	632689
S=C(Nc1ccc(OC)cc1)N1C[C@H](OCC1)C1=CCCN(C1)C	588866
O(c1ccc(NC(=O)O[C@]23C[C@@H]4C[C@H](C2)C[C@@](NCC(=O)N2[C@H](C#N)CCC2)(C4)C3)cc1)C	254545
O(c1ccc(cc1)Cn1cnc2N=CN(N([C@@H](OCc3cc(ccc3)C)c12)C)C)C	105629
S(c1[nH]c2c(n1)cccc2)[C@@H]1CN([C@H](C(=O)NC2CC2)C1)Cc1cc(c(OC)cc1)C	687030
O=c1n(c(=O)c2c(n1CC(C)C)cn(c2CN1CCOCC1)Cc1ccc(OC)cc1)C	238692
O(c1cc(O)c(cc1)CN1C[C@H](CN2C(=O)OC3(c4c(c5c3cccc5)cccc4)C2)CC1)C	628014
O(c1ccc(cc1)C/N=C(/N)\c1ccc(cc1)Cc1nc[nH]c1)C	216117
O(c1ccc(Nc2nc(Nc3ccc(OC)cc3)c3[nH]ccc3n2)cc1)C	686321
O(c1ccc(Nc2nc(NCc3ccc(n4cncc4)cc3)cc(n2)c2ccc(OC)cc2)cc1)C	634602
S(=O)(=O)(NN1C(=S)S/C(=C/C(=C\c2ccccc2)/C)/C1=O)c1ccccc1	437363
FC(F)(F)[C@@](O)(c1ccc(cc1)C(=O)N(C1CCN(CC2(C(=O)N)CC2)CC1)C1CC1)C	557206
s1c(ccc1)CCCC(=O)N[C@@H]1[C@@H](O)[C@@H](O[C@@H]1C)n1c2ncnc(NC3CCCC3)c2nc1	182353
FC(F)(F)c1c(ccc(NC(=O)[C@]2(NN=C(C(F)(F)F)C2)C)c1)C#N	487234
Br[C@@]12C[C@H]3C[C@@H](C1)C[C@](C3)(C2)CC(=O)OC[C@@H]1OO[C@@H](C=C1)C	475769
O=C(N[C@@](CN1CCCC1)(Cc1ccccc1)C)c1c(nc(nc1)C#N)NCC1CCC2(CC2)CC1	612328
s1c(n(c2c1ccc1occc21)CCO)/C=C(/C=c\1/sc2c(n1CCO)c1occc1cc2)\C	684351
Brc1c(OC)ccc(c1)C/C(=N\O)/C(=O)CCCc1nc[nH]c1	551962
Clc1c(O)c(c(O)c(c1C)C=O)C/C=C(/CC/C=C(/[C@H]1OC(C(=O)C1)(C)C)\C)\C	318766
O=C(O)/C=C(/C=C/C=C(/C=C/C1=C([C@H](n2ncnc2)CCC1(C)C)C)\C)\C	186783
S1[C@@H](C(=O)O)CC(=O)N/C/1=N\N=C(\CCc1cc2OCOc2cc1)/C	571413
o1c(=O)ccc2c1cc1occc1c2OC/C=C(/CC[C@@H](O)C(O)(C)C)\C	571990
O=C(O)/C(=C/C=C/C(=C/C=C/C=C(/C=C/C=C(/C(=O)O)\C)\C)/C)/C	604445
FC(F)(F)c1ccc(c2oc(c(n2)COc2cc(ccc2)/C(=C/CN2C(=O)NC(=O)C2)/C)C)cc1	101381
FC(F)[C@@]1([C@](O)(C(=CC(=O)C1)C)/C=C/C(=C/C(=O)O)/C)C	433732
[Si](O[C@H]1[C@H](O)[C@@H](O[C@@H]1CO[Si](C(C)(C)C)(C)C)N1C(=O)N=C/C(=C(\N)/C)/C1=O)(C(C)(C)C)(C)C	710696
Clc1c(Oc2ccc(cc2)/C(=N/N=C(/S)\N)/C)c(Cl)cnc1	256818
[P@](=O)(O[C@@H]1[C@@H]([N](C)(C)C)CCC1)(OCCCCCCCCCCC=C1CCCCC1)O	490066
[Si](CCOC(=O)[C@H]1[C@H](NC(=O)OCC=C)[C@@H]2c3c(ccc(O)c3)[C@H]1CC2=O)(C)(C)C	110243
FC(F)(F)c1ccc(c2ncnc(Oc3nc4c(cc3)cccc4)c2)cc1	483014
S(=O)(=O)(N)c1c(c2cnc(NC(=O)/C(=C(\c3cc4c(nccc4cc3)N)/C)/F)cc2)cccc1	199109
FC(F)(F)c1ccc(c2c(=O)n(ccc2)[C@H](c2cc3NC(=O)COc3cc2)CN2CCCC2)cc1	115359
O1[C@@H](C(O)(C)C)CC[C@@]1([C@@H](O)/C=C/C(=C\C(=O)c1[nH]ccc1)/C)C	603316
FC(F)(F)c1ccc(n2cc(cc2)CN2CCC(NC(=O)N3CC(N4CCOCCC4)C3)CC2)cc1	662842
FC(F)(F)c1ccc(c2onc(c2)Cn2ncc(c3[nH]c4c(=O)n(c(=O)[nH]c4n3)CC3CC3)c2)cc1	522470
Oc1cc2c(cc1)[C@@H]1[C@@H]([C@@H]3[C@@](c4n[nH]c(c4C3)C(=O)NCCc3cnccc3)(CC1)C)CC2	428671
Clc1c(OCc2noc(n2)CSc2nncn2c2ccc(cc2)C(F)(F)F)c(Cl)ccc1	556518
S(=O)(=O)(c1ccc(c2c(O[C@H]3[C@@](O)(CCC3)C)ncc(c2)C(F)(F)F)cc1)C	171910
O(c1ccc(cc1)[C@@]1(OC(=O)N(Nc2ccccc2)C1=O)C)c1ccccc1	106738
O[C@]12[C@@]([C@@H](/C=C/C=N/N=C(N)N)CC2)(CC[C@@H](C1)C1CCCCC1)C	201037
Clc1cc2N([C@H](C(=Nc2cc1)S)CSC)C(=O)OC(=C)C	265696
O=C(NN(c1ccccc1)c1ccccc1)[C@@H]1[C@@]2([C@@H]([C@H]3[C@@H]([C@@]4(C(=CC(=O)CC4)NC3)C)CC2)CC1)C	222631
S(c1nc(O)c(c(c1)Cc1ccccc1)C(C)C)CSC	161058
s1c(Sc2c(NS(=O)(=O)C)cc3c(c2)C(=O)OC3)nc(SC)c1	157715
O(/N=C/C[C@H]1[C@@]2([C@@](O)([C@H]3[C@@H]([C@@]4([C@@H](C[C@@H](O)CC4)CC3)C)CC2)CC1)C)CCCN	307975
S(c1ncnc2N(CNc12)CC(=O)[C@@H]1[C@@]2([C@H]([C@H]3[C@@H]([C@@]4(C(=CC(=O)CC4)CC3)C)CC2)CC1)C)C	697988
Clc1c(n2nc(SC)c(c2N)C(=O)O)c(Cl)cc(c1)C(F)(F)F	409267
s1c(c2n(nc(SC)c2C#N)c2n(nc(c2[N](=O)O)C)C)ccc1	456339
Clc1c(cc(Nc2[nH]c3c(n2)cc(Oc2nc(SC)ncc2)cc3)cc1)CN1CCN(CC1)C	488414
S(c1nn2c(n1)nc(c(c2C)Cc1cc(ccc1)C(F)(F)F)C)C	625112
S(c1nc2nc(c(c3ccccc3)cc2cn1)c1ccc(cc1)CNCCc1cnccc1)C	522366
ClC[C@H]1c2c(N(S(=O)(=O)C)C1)cc(SSC)cc2	249825
s1c(SC)nc2c1nc1c(c2Nc2cc(ccc2)/C(=N/O)/C)cccc1	580201
O[C@@H]1[C@@]2([C@H]([C@H]3[C@@H]([C@@]4([C@@H](C[C@H]3CCCCCCCC(=O)N3CCOCC3)CC(=O)CC4)C)CC2)CC1)C	475746
Brc1cc2c(=O)c3c4n(nnc4ccc3NCC[N](O)(C)C)c2cc1	700790
Clc1c(N2N=C[C@H]3[C@@H]2N=C(NC3=O)C[C@@H](C(F)(F)F)C)cccc1	714641
n1(c(nccc1)NCCCCCCCCCCNc1n(cccn1)C)C	359663
s1c(SC)c(S(=O)(=O)c2cc3ncn(c3cc2)Cc2ncccc2)cc1C(=N)N	445358
Fc1c(F)ccc(c1)C[C@@H](C(=O)N[C@H]1N=C(c2c(N(C1=O)C)cccc2)c1cc2c(c(O)ncc2)cc1)C	319111
FC(F)(F)C(=O)O.O=C(NCc1ccn(cc1)C)c1n(c2c(c1)cccc2)Cc1ccc(cc1)C(=N)N	653576
s1c(SC)c(c2scc(n2)c2cn(nc2)c2ccccc2)cc1C(=N)N	269048
S(=O)(=O)(O[C@@H]1C[C@@H]2[C@]([C@@H]3[C@H]([C@]4(O)[C@@]([C@@H](c5coc(=O)cc5)CC4)(CC3)C)CC2)(CO)CC1)O	724733
S(c1ccc(Nc2c3c(n(cc2)C)cccc3)cc1)c1ccc(N(CCO)CCO)cc1	158059
O([C@H]1[C@@H]2[C@@]([C@]34[C@@H](C1)CC(=O)[C@](C3)(CC4)C)(CCC[C@@]2(C(=O)O)CO)C)C(=O)c1ccccc1	564790
Clc1nc(SC)nc2n(ccc12)COCCOC(=O)C	153114
Ic1c(nc(SC)nc1CCO)NCC#C	481273
S(CC[C@H](N(C(=O)c1c(c2ccccc2)cc(cc1)CNc1cnccc1)C)C(=O)O)C	325222
S(CCOC(=O)N1CCC2(Nc3c(c(F)ccc3)C(=N2)N)CC1)C	388196
s1c(SC)nnc1c1nc(c(O)c(n1)C(C)(C)C)C(C)(C)C	118513
Clc1nc(SC)nc(NCc2ccccc2)c1C(=O)NCc1ccccc1	750046
s1nc(O[C@@H]2CN3CC[C@H]2CC3)c(n1)CCSC	310848
S(c1nnc(n1Cc1ccccc1)c1cc([N](=O)O)ccc1)C	684933
S(c1[nH]c(c(n1)c1cc(ccc1)C(F)(F)F)c1cc(ncc1)NCc1occc1)C	567836
ClCCN(P(O[C@H](c1ccccc1)CSC)N(CCCl)CCCl)CCCl	308250
S(=O)(=O)(N1[C@H](c2nnc(SC)n2c2ccccc2)C[C@@H](S)C1)c1cc2c(cc1)cccc2	172224
S1[C@H](SC)[C@@H]2[C@@H]([C@H]1C(=O)c1cc([N](=O)O)ccc1)CC(CC2=O)(C)C	549560
s1c(nc(c1Cc1ccccc1)COC1Cc2c(cccc2)C1)NC(=O)[C@@H](N)C	403198
FC(F)(F)c1ccc(cc1)[C@@H](N1[C@H](CN(C2(CCN(C(=O)c3c(cncc3C)C)CC2)C)CC1)C)C	332790
FC(F)(F)c1nn(c(c2oc(nn2)c2ccccc2)c1)c1cc(ccc1)CNC[C@@H](N)C	579837
O=C(OCc1ccccc1)N[C@H](C(=O)N[C@H](C(=O)Nc1cc2c(n(ccc2)C)cc1)C)C	118381
O=c1n(cc(c2nc3c(cc12)cccc3C)C(=O)NCCN(C)C)[C@H](c1ccccc1)C	709188
n1(c2nc(N([C@H](c3ccccc3)C)C)ccn2)cnc2c1cncc2	467898
Clc1ccc(cc1)CCCCCCOCCN1[C@@H]([S@@](=O)Cc2sccn2)CC1=O	624584
n1(ncnc1)Cc1cc2c([nH]cc2CCN2C[C@H](CN([C@H](c3ccccc3)C)C)CC2)cc1	367802
O(c1cc(O)c2c(N[C@H]([C@H]3[C@H]2C[C@H](O)CC3)C)c1)[C@@H](CCCc1ccccc1)C	137340
Fc1c2c(=O)oc(nc2ccc1)[C@@H](NC(=O)OCc1ccccc1)C	230842
Clc1ccc(cc1)C[C@@H](c1cc(ccc1)C#N)[C@@H](NC(=O)C(Nc1ncncc1)(C)C)C	680407
S(=O)(=O)(NCC(=O)[C@@H](NC(=O)O[C@H](Cn1nc(cc1)C(F)(F)F)C(C)(C)C)C)c1ncccc1	493166
S(=O)(=O)(N[C@@H](c1ccccc1)CCNC)c1c2c(c(N(C)C)ccc2)ccc1	273258
s1c(ccc1)COC(=O)NCC[C@H]([C@@H]1[C@@]2([C@H]([C@@H]3[C@H](O)C[C@H]4[C@@]([C@H]3CC2)(CC[C@@H](O)C4)C)CC1)C)C	452484
O[C@@H]1[C@H]2[C@@]3([C@@H](C(C(=O)CC3)(C)C)CC[C@@]2([C@@]2(C(=C([C@@H](C[C@H](O)[C@@H](O)C(=C)C)C)CC2)C1)C)C)C	271476
O([C@@H]1CC2=CC[C@H]3[C@H]4[C@@]([C@@H]([C@@H](CNCCCC(=O)O)C)CC4)(CC[C@H]3[C@]2(CC1)C)C)C(=O)C	460194
o1c2c3c(c1)C(=O)C[C@H](OC(=O)CCC(=O)O)[C@@]3(c1c(c3c(cc1)C(=O)CC3)C2=O)C	654962
O=c1[nH]c(nc2n(ncc12)C1CCCC1)[C@@H]1[C@H](CN(Cc2cc3nccnc3cc2)C1)C	671643
O[C@H]1C[C@@H]2[C@@]([C@@H]3[C@@H]([C@@H](O)C2)[C@H]2[C@@]([C@@H]([C@@H](CCC(=O)NN4CCN(CC4)C)C)CC2)(CC3)C)(CC1)C	747397
Clc1c2N(C(=O)CN([C@@H](CC(=O)O)C)C(=O)c2cc(c1)C#Cc1ccc(cc1)C(=N)N)C(C)(C)C	370377
O=C(O)CNC(=O)CC[C@H]([C@H]1[C@@]2([C@@H]([C@H]3[C@@H]([C@@]4([C@H](Cc5n[nH]cc5C4)CC3)C)CC2)CC1)C)C	405475
FC(F)(F)COc1c(OCCN[C@@H](Cc2cc(c3N(CCc3c2)CCCO)C(=O)N)C)cccc1	133307
S(=O)(=O)(O)CCNC1=CC(=O)C(=C(C1=O)C[C@@]1([C@@H]([C@H]2[C@@](C(=CCC2)C)(CC1)C)C)C)O	606320
o1c2c(cc1)[C@@H]([C@@H]1[C@@H](OC(=O)C)[C@@H](OC(=O)/C=C/c3ccccc3)[C@]3(O)[C@@]([C@H]1C2)(CCCC3(C)C)C)C	728863
O=C(O)[C@@H](CC(=O)C[C@H]([C@@H]1[C@@]2([C@@](C(=O)C1)(C1=C([C@@]3([C@H](C(C(=O)CC3)(C)C)CC1=O)C)C(=O)C2)C)C)C)C	565662
S(=O)(=O)(N1[C@@H]([C@H](N(C(=O)C)CC1)C)C(=O)NOCC=C)c1ccc(OCc2ccc(cc2)C)cc1	556944
O1[C@@]2([C@H]([C@]3([C@@H]([C@@]([C@H](O)CC3)(CO)C)CC2)C)/C=C/C2=C/C(=C\C=C\c3ccccc3)/OC2=O)C1	446984
O1[C@@H](OC(=O)C)[C@H]([C@@](C1=O)(C(=O)c1ccccc1)C)C	374401
Clc1c(NC(=O)[C@@](O)(C(F)(F)F)C)ccc(S(=O)(=O)F)c1	250461
Clc1c(Cl)ccc(Nc2nc3nonc3nc2Nc2ccc(Cl)cc2)c1	640604
O(c1cc2c(cc1)C[C@@H]1N([C@@H]([C@H]2C2=CC(=CC[C@H]12)OC(=O)C)C)CC1CC1)C(=O)C	709708
FC(F)(F)c1c(nccc1)c1nc2nccc(Nc3ccc(cc3)C(F)(F)F)c2nc1	722614
Clc1c(ccc(NC(=O)c2n(nnn2)CCc2ccncc2)c1)C(F)(F)F	496594
S(=O)(=O)(NC1CCNCC1)c1c(ccc(S(=O)(=O)c2ccccc2)c1)C(F)(F)F	594315
FC(F)(F)c1ccc(cc1)C[C@@H](NC(=O)c1cc2c(cc1)cccc2)c1[nH]nnn1	720133
O=C1NC(=O)[C@H]([C@@H]1C(=O)[C@@H](NC(=O)C[C@H](NC(=O)/C=C/C=C/C)c1ccccc1)C(C)C)C	400801
O(/N=C/C)Cc1cc(c(OCCCNC(C)C)cc1)CC=C	319695
Clc1cc(OCC(=O)N2CCC(Nc3cn(c4ncc(cc4)C(F)(F)F)cc3)CC2)ccc1	552020
O(O)C(C1=C[C@@]2([C@H]([C@@H](OC(=O)/C(=C/C)/C)C[C@@H](O)C2=CC1=O)C)C)(C)C	544308
O[C@]1([C@H]2[C@H]([C@@]3(OC(=O)C(=C3O)C)C)[C@H]([C@@](C1=O)(C(=O)/C/2=C(\O)/C=C/C=C/C)C)C(=O)/C=C/C=C/C)C	725495
O1[C@@H](OC(=O)C)[C@@H]2[C@@H](O)C=C([C@@]3(CC(CCC3)(C)C)C)/C(=C\C)/[C@@H]2[C@H]1OC(=O)C	718129
FC(F)(F)c1cc(cc(c1)CO[C@H]1OCCN([C@H]1c1ccccc1)Cc1n[nH]c(=O)[nH]1)C(F)(F)F	175859
Clc1c(cc(Nc2nnc(c3c2cccc3)c2c3c(cncc3)ccc2)cc1)C(F)(F)F	442168
s1nnc(c1)C(=O)Nc1ncc(N/C(=N\Cc2cc(cc(c2)C(F)(F)F)C(F)(F)F)/S)cc1	288510
Clc1nc(c(cn1)C(=O)Nc1cc(cc(c1)C(=O)OC1CCCCC1)C(F)(F)F)C(F)(F)F	321485
FC(F)(F)c1cc(cc(c1)COCC1(c2ccccc2)CCN(Cc2nocn2)CC1)C(F)(F)F	335895
FC(F)(F)c1nc(Oc2ccccc2)c(cc1)CNC(=O)Nc1c2c([nH]nc2)ccc1	732331
S/C(=N/c1ncc(cc1)C(F)(F)F)/NCCC1=CCCCC1	249265
FC(F)(F)c1ccc(cc1)CNc1nonc1NCc1ccc(cc1)C(F)(F)F	698861
Clc1c(cc(NC(=O)c2cc(ccc2)C(F)(F)F)cc1)c1n2ncc(c2ncc1)c1c[nH]nc1	711545
Clc1cc2c(NC(=O)O[C@]2(OCCC#N)C(F)(F)F)cc1	119940
FC(F)([C@H]1NCCCC1)CNc1nccc2oc(nc12)Cc1c(n2ncnc2)cccc1	429937
Clc1ccc(cc1)C1=NN(/C(=N\C)/NS(=O)(=O)N(C(C)C)C)C[C@@H]1c1ccccc1	427112
O1[C@@H]2/C=C(/C[C@H](OC(=O)/C=C/C=C(\CC(=O)/C=C\C[C@H]1CC(=C)C2)/C)[C@H](O)NC(=O)/C=C/C=C/C)\C	673804
O=C(O)/C=C/C(=O)O.Clc1c(N/C(=N/C)/N(C)C)c(Cl)ccc1	627345
Oc1ccc(cc1)CCNC[C@H]1[C@H]2[C@H](OC1=O)[C@@H]1O[C@@]1(CC/C=C(\CC2)/C)C	567066
O(c1c(OCCC2CCCCC2)ccc(N/C(=N/C)/N)c1)Cc1ccccc1	388897
S(=O)(=O)(NCC[C@@H]1[C@@](c2cnccc2)(/C(=N\C)/S)CCCC1)c1cnccc1	161792
S([C@@H]1N([C@H](C(=O)O)CC1)C(=O)[C@@H](CS)C)Cc1cc(ccc1)C	610164
OCCCCCCCCCCCCN/C(=N/C)/N	442541
FC(F)(F)c1cc(N/N=C(/c2c(onc2C(=O)O)C)\C)cc(c1)C(F)(F)F	698518
O/N=C(/c1ccc(NC2=C(N3CCCCC3)C(=O)c3c(cccc3)C2=O)cc1)\C	686785
Oc1c(c2nc(N/N=C(/c3c(O)cccc3)\C)c3c(n2)cccc3)cccc1	685963
O([C@H]1[C@@H](NC(=O)/C(=C/C)/C)[C@@H](O)C[C@]2([C@H]1CC[C@@H]1[C@@H]2CC[C@@]2([C@@H]([C@@H](N(C)C)C)CC=C12)C)C)C(=O)C	327663
S(=O)(=O)(N/N=C(/c1c(=O)oc2c(c1O)cccc2)\C)c1ccc(cc1)C	473860
O1[C@H]2[C@@](O)(NC(=O)[C@@]12C(=O)/C(=C/CC/C=C/C(=C/C(=C\C)/C(=O)OC(C)(C)C)/C)/C)C	407891
FC(F)(F)c1c(nccc1)N1CCN(c2[nH]c3c(n2)cc(cc3c2ccncc2)C(F)(F)F)CC1	449947
FC(F)(F)C(=O)CC(=O)c1c(N(=O)=O)cccc1	633199
s1c(c2onc(n2)c2ccncc2)ccc1C(=O)C(F)(F)F	552543
o1nc(cc1OCc1nc2c(cc1)cccc2)[C@@H](O/N=C(/C(=O)O)\C)C1CCCCC1	368225
S(=O)(=O)(N[C@@H](C(=O)NC1=NN=C(c2ccc(cc2)C#N)CS1)C)c1ccccc1	281501
O=[N](O)c1cc(c2c(O[C@@H](C3=NCCN3)C)cccc2)ccc1	487173
s1cc2[nH]c([S@@](=O)Cc3nccc(OC(C(F)(F)F)C(F)(F)F)c3)nc2c1	331444
O(c1cc(ccc1)C)[C@@H](C(=O)Nc1[nH]nc(n1)c1ccccc1)C	725610
Clc1cc(c(OCC(=O)Nc2ncc(S(=O)(=O)N)cc2C)cc1)C(=O)c1cc(cc(c1)C)C#N	435976
Oc1ccc(cc1)[C@H](O)[C@@H](N1CC[C@](O)(c2ccc(cc2)C)CC1)C	274615
s1c(ncc1)Cn1ncc2c1ccc(Nc1ncnc3c1c(O[C@@H](C(=O)N(C)C)C)ccc3)c2	524667
Fc1ccc(cc1)[C@@H]1[C@@H](O[C@@H](c2cc(cc(c2)C(F)(F)F)C(F)(F)F)C)CCn2c(O)nnc2C1	449374
Fc1ccc(c2c3ncccc3[nH]c2c2cc(ncc2)NC[C@H](O)C)cc1	337703
S1N2[C@H](S/C/1=C\C(=O)OC(C)(C)C)[C@@H]([C@H](OC(=O)Cc1ccccc1)C)C2=O	217041
s1/c(=N/C(=O)c2ccccc2)/n(c(c1)c1cc2c(cc1)cccc2)c1c(OC)cccc1	632318
O[C@@H](CNC(CC(=O)N[C@@H](C(=O)N1CC[C@]2(c3c(cccc3)CC2)CC1)CCc1ccccc1)(C)C)C	172502
S(=O)(=O)(/N=C\1/c2c(cccc2)C(=O)C(=C1)Nc1c(OC)cccc1)c1ccccc1	688335
s1c2nnc(n2cc1/C=C/c1c(OC)cccc1)c1nc2c(cc1)cccc2	692166
O(c1c(OC)cc2c(ncc3c(nc(c4cncc(Nc5c(OC)cccc5)c4)cc23)N)c1)C	677964
Fc1c(ccc(c1)CC(NC[C@@H](O)CO[C@@H](c1c(cccc1)[C@H]1[C@@H]2[C@@H]3[C@@H]([C@H]3C(=O)O)[C@@H](C2)C1)C)(C)C)C	730797
Clc1cc2N3N=C[C@@H]([C@H]3N=[N](O)c2cc1)CC(=O)Oc1c(OC)cccc1	355565
O(c1c(cccc1)/C=C/CN1CC[C@@H]([C@@H](N(C(=O)c2n(nc(c2)C)C)C)Cc2ccccc2)CC1)C	689708
S(=O)(=O)(Nc1nc(nc(OCC#CCO)c1Oc1c(OC)cccc1)C)c1ncc(cc1)C	392753
S(=O)(=O)(c1nonc1c1ccccc1)CCNc1c(OC)cccc1	550467
s1c(ccc1/C=C/[C@H](CO)C)C(=O)C(=O)N1[C@@H](C(=O)OC(C)(C)C)CCC1	203476
Fc1cc2c(N(C[C@@H](NC(=O)O[C@H](C(=O)N3CCC3)CC3CCCCC3)C)CC2(C)C)cc1	459727
O([C@H](CC1CCCCC1)C)C(=O)N([C@H]1CN(C#N)CC1)C	637038
o1c(=O)c2c(nc1N[C@@H](c1ccccc1)C)ccc(NC(=O)OC(C)(C)C)c2C	203117
s1c(nnc1c1ccc([N](=O)O)cc1)NC(=O)[C@H](NC(=O)/C=C/c1ccc(O)cc1)C	568844
O=C1C(=O)C(=C1Nc1cc(ncc1)Nc1ncncc1)N[C@@H](c1ccccc1)C	579924
s1c(=O)[nH]c(c1)C(=O)/C=C/C[C@@H](O)CC[C@@H](/C=C/CC/C(=C/C(=O)O)/C)C	561811
S([C@@H](C(=O)O)Cc1cc2c(oc3c2cccc3)cc1)C(=O)[C@H](NC(=O)OCC=C)C	237948
Clc1c(NC(=O)CC#N)c(ncc1)N[C@@H](c1ccc(c2c(c(F)ccc2)c2n(nnn2)C)cc1)C	473127
Brc1cc2c(nn(c2)[C@@H]([C@@](O)(c2c(F)cc(F)cc2)Cn2ncnc2)C)cc1	514480
Fc1ccc(cc1)CC1CCN(C(=O)c2c(OC)nc3[nH]cc(c3c2)C(=O)C(=O)N(C)C)CC1	700305
BrC(Br)c1nc(OC)nc(OC)c1[N](=O)O	374078
Fc1cc(F)cc(c1)[C@H](N(C(=O)C(C)(C)C)CC(=O)Nc1cc2c(cc1)C[C@]1(N(C(=O)NC1=O)C)C2)C	678648
O(c1nc(OC)nc(n1)C#CC1(O)CCCCC1)C	412431
o1cc(cc1)CCC[C@@](O)(CC/C=C(/CCC[C@@H](/C=C\1/OC(=O)C(=C1O)C)C)\C)C	565134
O=C(c1nc2n(c1)c(c(OC)c(OC)n2)C)c1ccccc1	124881
ClCCc1c(OC)nc(OC)nc1C[C@@H](O)COCc1ccccc1	721775
Fc1c(OC)nc2c(nccc2CCN2C[C@@H](O)[C@@H](NCc3cc4OCCOc4c(c3)C#N)CC2)c1	638806
Fc1c(F)cc(cc1F)c1nn2c(nnc2cc1)CNc1c2ncc(OC)cc2ncc1	682878
O(c1ccc(cc1)[C@@H](O)C#Cc1c2c(NC(=O)/C/2=C\c2[nH]ccc2OC)ccc1)CCCN(C)C	509319
O1[C@H]([C@H](/C=C(/C[C@@H]([C@@H](O)[C@@H]([C@@H](O)[C@@H](/C=C\C=C)C)C)C)\C)C)[C@H](C=CC1=O)C	565330
O(Cc1c2nc([nH]c2ccc1)c1nn(c2ncc(c3cncc4c3cccc4)cc12)C)C	513512
Clc1sc2c([nH]c(c2)C(=O)N[C@H]2[C@@H](c3c(cccc3)C2)[C@@H](C(=O)O)CCOC)c1Cl	732698; 732699
O[C@@H]1[C@@H]2[C@@]3([C@H](C[C@H](OC)CC3)CC[C@H]2[C@@H]2[C@@]([C@@H](NCCN)CC2)(C1)C)C	172527
Clc1c(ccc(Cl)c1)[C@@H]1[C@H](C(=O)C(=C1C(=O)c1cc(c(OC)cc1)C)O)CCOC	448605
s1c(nc2c1cccc2)c1ccc(Nc2nc(OC)nc3[nH]ccc23)cc1	557498
Fc1c(nc(c2nc([nH]c2c2cc3nccnc3cc2)NC(=O)CCOC)cc1)C	574782
o1n(c(c(c1=O)CCOC)C)C(=O)N1CCC(c2ccccc2)CC1	276200
Fc1cc2c(cc1)[C@@H]([C@@](OC(=O)CCOC)(CCN(CCCc1[nH]c3c(n1)cccc3)C)CC2)C(C)C	748497
O(c1cc(c(n2c3c4c(ncc3c(c2)C)c(OC)ccc4)cc1)C)C(=O)C	255595
Clc1ccc(c2nc(c(nc2c2ccc(Cl)cc2)COC)C(=O)NC2CCC(F)(F)CC2)cc1	692704
Fc1c(cc(c2ncc(nc2)c2nnc(n2c2cnc(OC)cc2)COC)cc1)C	588962
O=c1n(ccc2n(c3c(OC)cccc3c12)CCN1CCOCC1)[C@H]1[C@@]2(C[C@H](C1(C)C)CC2)C	611139
Cl/C(=C\C=C\C1=Nc2c(oc3c(OC)cccc23)/C(=C\C=O)/O1)/c1ccc(F)cc1	667184
Clc1c(Sc2ccc(OC)cc2)cc(cc1)[C@@H]1O[C@H](OC)[C@@H](O)[C@H](O)[C@H]1O	676803
O=[N](O)c1cc2c(OC)nn(c2cc1)CCOCCN(C/C=C/c1ccccc1)C	746258
s1c(ccc1)CNC(=O)N1[C@@H](Oc2c(c3OC4=CC(=C(C(=O)[C@]4(c3c(O)c2)C)C(=O)C)O)C1=O)OC	721858
O(c1nccnc1[C@@H](C1=C(Cc2c1ccc(c2)C)CCN(C)C)C)C	721167
O=c1n(c(nc2c(OC)nccc12)c1ccc(O[C@@H]2CCN(C3CCC3)CC2)cc1)C	553221
O(c1c(N2CCN(Cc3cn(cc3)c3c(cccc3)C#N)CC2)cccc1)C	400042
O1c2c3c(cc(O)c2C[C@H]2[C@@]1(CC[C@@H]1[C@@]2(CC[C@H](OC(=O)C)C1(C)C)C)C)[C@H](O[C@@H]3OC)OC	200666
Clc1c(c2[nH]c3[nH]c(=O)n(c(=O)c3c2)CCN2CCN(c3c(OC)cccc3)CC2)cccc1	434129
Clc1c(Sc2c(OC)cccc2)cc(c(c1)/C=C/C(=O)N1CC[C@H](C(=O)O)CC1)C	328887
O(c1c2c(n3c(c2)cc(nc3NCc2ccccc2)c2nc(ncc2)N)ncc1)C	438141
o1c(nc2c1cccc2)CCc1c(O)nc(c(c1)COC)C	390776
O(c1c(N2CCN(CC2)CCCCn2nnc3c2cccc3)cccc1)C	250674
s1c2nc(cc(c2c(N)c1C(=O)Nc1c(O)ccc(c1)C(C)(C)C)COC)C	630507
S(c1nc(cc(c1C#N)COC)C)CC(=O)c1cc(O)c(O)cc1	700831
S([C@@H](c1c(OC)cccc1)C(=O)N1C[C@@H]2[C@@H](C(=O)CSC2(c2ccccc2)c2ccccc2)C1)C	160474
S=C1NC(=O)/C(=C\c2cc(c(OCCCOc3cc(cc(c3)C)C)cc2)COC)/N1	703723
Oc1c(cc2c(c3[nH]c4c(c3CC2)ccc(c2ccc(cc2)COC)c4)c1)C(=O)O	590881
O(c1c2c(cc(c1c1ccccc1)COC)cccc2)c1ccc(cc1)/C=C/C(=O)O	592791
Clc1c(NC(=O)[C@@H](Sc2n(c(=O)c3c(n2)cccc3)[C@H](COC)C)C)cc(N(=O)=O)cc1	625686
Clc1c(c2c3n(nc2C)c(nc(n3)C)NC(COC)COC)ccc(Cl)c1	167244
Clc1cc(c(n2c3nc(cc4N(C(COC)COC)CCc(c2)c34)C)cc1)C#N	422699
O=c1[nH]c(=O)c2c3c4n(c5c3cccc5)[C@@H]3N[C@H](n5c4c(c4c5cccc4)c12)[C@H](COC)C[C@H]3COC	343202
S([C@@H]1[C@H]([C@H](O)CC1=O)/C=C/[C@@H](O)Cc1cc(ccc1)CCOC)CCCSCC(=O)O	196091
S(=O)(=O)(O)C.Clc1c(Nc2nc(cc3n(nnc23)C(COC)COC)C)c(cc(c1)C)C	167168
S(c1c2c(ccc1Cc1c(onc1O)C1CCNCC1)cccc2)C	423233
O=C(N[C@@H](c1ccccc1)COC)c1c(n2ncc(c2nc1)c1ccc(cc1)C(C)C)C	592160
O(c1c(OC)cc(c2nn(c3nnc(nc23)c2ccccc2)c2c(OC)cccc2)cc1OC)C	597370
S(c1nc(cc(SC)c1NC(=O)N(Cc1cc(c2nn(cc2)C)ccc1)Cc1ccccc1)C)C	227100
S(c1n(c2c(c1CC(=O)N)cc(OCCCC(=O)N)cc2)Cc1ccccc1)C	347125
S(c1ccc(cc1)[C@H]1N(N=C(c2c3OCOc3ccc2)C1)c1ccccc1)C	727397
S(c1n(c(=O)c2c(n1)ccc(NC/C=C/c1ccccc1)c2)Cc1ccccc1)C	723336
S(c1cc2c(c3n(c(=O)c4c(c3C2=O)ccc([N](=O)O)c4)CCCN=[N]=N)cc1)C	488226
Clc1c(cc(S(=O)(=O)NN2C(=O)/C(=C\c3ccc(SC)cc3)/N=C2)cc1)C(=O)O	456458
Brc1cc2c(N(Cc3nc[nH]c3)C[C@H](N(S(=O)(=O)C)C2)CC2CCCCC2)cc1	297325
Clc1c(Cl)cc2[nH]c(=O)c(=O)[nH]c2c1N(S(=O)(=O)C)Cc1cc(F)ccc1	515426
S(=O)(=O)(N1[C@@H]2CC[C@H]1C[C@H](c1n3nc(c(c3ncc1)c1c3c([nH]nc3)ccc1)c1ccncc1)C2)C	679479
S(=O)(=O)(Nc1cc(c2cc(n3nc(N)c(c3)c3cc4c(cc3)C(=O)NCC4)ccc2)ccc1)C	701223
Clc1c(cc(c2nn(c3c2CN(S(=O)(=O)C)CC3)CCCN2CCOCC2)cc1)C#CCO	670787
S(=O)(=O)(ON1C(=O)/C(=C\c2ccccc2)/N=C1c1ccccc1)C	230758
S(=O)(=O)(Nc1ccc(c2cc3n[nH]c(NC(=O)C4CC4)c3cc2)cc1)C	270501
S(C(SC)C[C@@]12C3=CC[C@]4([C@@H]([C@@H]3CCC1=CC(=O)CC2)CCC4=O)C)C	374250
S(c1ccc(c2c(nn(c2)C)[C@@H]2[C@@H](C(=O)NCC#N)CC(F)(F)CC2)cc1)C	511193
S(=O)(=O)(N1[C@@](C(=O)OCc2ccccc2)(Cc2ccccc2)CCC1)C	721184
S(=O)(=O)(Nc1c(ccc(c1)C(P(=O)(O)O)(F)F)/C=C/c1ccccc1)C	350130
s1c2c(nc(nc2cc1CN1CCN(S(=O)(=O)C)CC1)c1c2c([nH]nc2)ccc1)N1CCOCC1	570511
S(=O)(=O)(Nc1c(ccc(Nc2ncnc(c3ccccc3)c2)c1)CC=C)C	571891
Clc1ccc(Sc2c3n(c4c2c(S(=O)(=O)C)ncc4)CC[C@@H]3CC(=O)O)cc1	619839
S(=O)(=O)(Nc1cc2OC3(CC(=O)c2cc1)CCN(CCc1c2c(ccc1)cccc2)CC3)C	263294
s1c(c2sccc2)ccc1CNC(=O)[C@@H]1[C@@H](NC/C=C/c2c(S(=O)(=O)C)cccc2)CCC1	404222
S(=O)(=O)(Nc1c(F)cc(cc1)C/N=C(/S)\Nc1c2c(cc3c1cccc3)cccc2)C	428475
S(=O)(=O)(N(c1ccc(Oc2ccc(cc2)C)cc1)C[C@H](N1C[C@H](O[C@H](C1)C)C)C(=O)NO)C	523949
S(=O)(=O)(N1[C@@H](CN(C(=O)[C@@](O)(C(F)(F)F)C)CC1)C)c1ccc(c2c(cc(cc2C)C)C)cc1	232178
S(=O)(=O)(NC(=O)CCCCCCCCCCCNC(=O)N[C@@]12C[C@H]3C[C@@H](C1)C[C@@H](C2)C3)C	476139
S(=O)(=O)(N)c1cnc(n2nc(c(c2N2C[C@@H](C[C@@H](C2)C)C)C#N)C(F)F)cc1	434836
S(=O)(=O)(N1[C@@H](CN(C(=O)c2ccccc2)CC1)C)c1c[nH]c2c(n3nnc(c3)CF)nccc12	501966
O1[C@@]2(O[C@H]3[C@@](O2)(C[C@H]([C@@]21[C@H]3C=C(COC(=O)C)C[C@@]1(O)[C@H]2C=C(C1=O)C)C)C(=C)C)Cc1ccccc1	543852
Fc1c(ccc(F)c1)[C@H]1[C@@H](C(=O)N2C[C@H]([C@](O)(c3cc(ccc3)C#N)[C@H](C2)C)C)CN(C1)C(C)(C)C	722759
P(=O)(Oc1ccc(cc1)CN1c2c(cccc2)C(=N[C@H](C1=O)C)c1ccccc1)(O)O	495163
O(c1cc(O)c2c(c1)C(=O)c1c(c(O)cc(c1)C)C2=O)[C@@H]1O[C@H]([C@@H](OC(=O)C)[C@@H](O)[C@@H]1OC(=O)C)C	749734
FC(F)(F)c1c(OCCn2nc(N3[C@@H](CNCC3)C)ccc2=O)cccc1	676402
Brc1c([nH]nc1C(=O)N[C@@H](C(=O)N1CCCCC1)C)NC(=O)c1c(Cl)cccc1	489209
O1[C@]23[C@@]([C@@H](OC/C=C/c4ccccc4)[C@@H](OC(=O)C)C[C@H]2C)([C@@H](OC(=O)C)C[C@@H](C1(C)C)C3)C	549226
O[C@@]1(C(=O)[C@@H](C/C=C/[C@@H]2[C@H](O)C(=C)[C@@H]([C@@H]3[C@@H](NC(=O)[C@]23[C@@H](OC(=O)C)/C=C/1)Cc1ccccc1)C)C)C	686260
Clc1c(O)cc(O)c2c1C/C(=N/OCC(=O)Nc1cnccc1)/C=C/C=C\[C@H]1O[C@@H]1C[C@H](OC2=O)C	236758
Fc1c(cc(F)cc1)CO[C@@H]1c2nc(N3[C@@H](CNCC3)C)ccc2CC1	696219
Oc1cc(ccc1)[C@H](N1[C@H](CN([C@@H](C1)C)CC=C)C)c1cc(ccc1)C(=O)N(Cc1ccccc1)C	361713
Clc1c(Cl)ccc(NC(=O)c2nc[nH]c2C(=O)N[C@@H](C(=O)OC(C)(C)C)C)c1	428896
FC(F)(F)c1c(ccc(N2[C@H](CN([C@@H](C2)C)C(=O)Nc2cnc(cc2)C(=O)C)C)c1)C#N	436418
Fc1c(c2noc(n2)CC2CCCC2)ccc(OCCCN2CCN(C(=O)[C@H](NC(=O)C)C)CC2)c1	365782
O=C(N1C[C@H](N(c2nnc(c3c2cccc3)c2ccc(N(C)C)cc2)CC1)C)c1ccccc1	733487
Clc1c(cc2c(n(cc2C(=O)C(=O)N(C)C)C)c1)C(=O)N1[C@@H](CN([C@H](C1)C)Cc1ccc(F)cc1)C	597877
O=C1N(c2ccccc2)[C@@]2([C@@H](CN(CCc3ccccc3)CC2)C)C(=O)C1=[N]=N	387343
FC(F)(F)[C@](O)(C(=O)N1[C@H](CN([C@@H](C1)C)/C(=N\C#N)/Oc1ccccc1)C)C	232735
O1[C@H](OC(=O)C)/C(=C/C[C@]2([C@@H](CC[C@@]3([C@H]2CCC=C3)C)C)C)/[C@H](OC(=O)C)[C@H]1OC(=O)C	166255
Fc1ccc(cc1)C[C@@H]1CCN(C(=O)c2ncccc2c2ccc(cc2)CN2C[C@H](N[C@H](C2)C)C)CC1	573610
S(=O)(=O)(c1c(cccc1)C(=O)NO)c1ccc(Oc2ccc([S@@](=O)C)cc2)cc1	670895
o1c(ccc1)C[C@H]1O[C@]23[C@@H](O1)/C(=C/Cc1occc1)/C(=O)[C@]2([C@@H]1OC(=O)C(=C)[C@H]1CC[C@H]3C)C	659249
O1[C@@]2([C@@H](NCCCCN(CCCN(C)C)C)[C@@H]3[C@]1(CC[C@]1([C@@H]2CC[C@H]1C)C3)C)C	582553
Fc1cc(ccc1)CCC[C@@H]1[C@H]2[C@@]34OO[C@@](O[C@H]3OC1=O)(CC[C@H]4[C@@H](CC2)C)C	323149
O=c1c(n[nH]c2c1cccc2)C(=O)O[C@H]1[C@]2([C@H]3[C@@]([C@H]([C@H](O)[C@@](C1)(C=C)C)C)(CC[C@H]2C)CCC3=O)C	638914
O=C(O)c1ccc(c2n[nH]c3c4c(cc(cc4)CN[C@H]4CC[C@H](CC4)C)Cc23)cc1	491795
o1c2c(cc1CCN1[C@@H](CCC1)C)cc(cc2)CNc1ncc([N](=O)O)cc1[N](=O)O	429993
Clc1c(ccc(N2C[C@@H](CC2)C)c1)C(=O)N1c2c(cccc2)/C(=C/C(=O)NCCO)/C(F)(F)CC1	696185
O=[N](O)c1c(n2c(ncc2)C)nc(nc1C)N[C@@H]1[C@@H](CC=CC1)C	495861
n12ncnc1nc(c1nc3c(cc(cc3)CCN3[C@@H](CCC3)C)cc1)cc2	731885
O[C@]1([C@H]2C3=C([C@@](C1)(CC2)C)CC[C@H]([C@@]3(CCCC(=C)C)C)C)C1=CC(=O)O[C@@H]1O	501755
Clc1c2c(c(O)c(c1)C(=O)N[C@H](C(=O)O)Cc1ccccc1)C(=O)O[C@@H](C2)C	698286
Clc1c(OC(=O)C)c(c(OC(=O)C)c(c1C)C(=O)O)C/C=C(/C=C/[C@@]1([C@H](C(=O)CC[C@H]1C)C)C)\C	318761
ON([C@H]([C@@H]1C(=O)N(c2ccc(OCc3ccccc3)cc2)CC1)C)C=O	197543
O([C@@H]1[C@@H]2[C@@](/C=C/[C@@H](CC(=O)C/C(=C/1)/C)C)(CC[C@H]2C(OC(=O)C)(C)C)C)C(=O)C	603659
ON(C(=O)NC)CC1=Cc2c(OC1)ccc(Oc1ccccc1)c2	297211
O1[C@@]2(O)[C@@H]([C@H](C1)C)C[C@]1([C@@H]([C@H](OC(=O)/C(=C/[C@@H](CCCC)C)/C)CC[C@@H]1C(=O)O)C2)C	224311
O=c1n(c2c(n1CC(=O)NC)cccc2)C1CCN(Cc2nc3c(cc2)cccc3)CC1	711565
O1c2c(OC1)ccc(c2)/C=C/1\c2nc3c(c(c2CCC1)C(=O)OCC(=O)NC)cccc3	627161
O[C@@H]1C[C@@H](/C=C(\[C@H](OC(=O)/C=C/CC/C=C/1)[C@@H](C(=O)C[C@H](O)CC1CC(=O)NC(=O)C1)C)/C)C	554046
O=C(NC)c1nn(c2c3nc(ncc3CC(c12)(C)C)Nc1cc(N2CCOCC2)ccc1)C	654576
Fc1cc(F)cc(N2CCC(C(=O)Nc3cc4NC(=O)[C@H](Oc4cc3)CC(=O)OC)CC2)c1	612106
s1c(c2nc3c(nc2c2scc(c2)CC(=O)OC)cc2c(c3)cccc2)cc(c1)CC(=O)OC	418944
Sc1ncccc1C[C@H](C(=O)N[C@H](C(=O)NC)Cc1ccc(OC)cc1)CC(C)C	269095
O=C(OC)C[C@H]1N(C(=Nc2c1cccc2)Nc1ccc(c2ccccc2)cc1)CCCCCN	405191
o1c2c(c(=O)c3c1c(ccc3)CC(=O)OC)ccc(OCC#C)c2C	342807
Brc1cc2c([nH]c(c2Cc2cc(OC)c(OC)c(O)c2)C(=O)OC)cc1	677899
Brc1c(/N=C(/Nc2c(O)cc(N(=O)=O)cc2)\NCCOc2ccccc2)cccc1	631705
O1O[C@H](CC(=O)OC)CC[C@@]1(OC)CCCCCOC(=O)NCCCC[C@H]1[C@H]2NC(=O)N[C@H]2CC1	293623
S(c1n(c(c(n1)COC(=O)NC)COC(=O)NC)C)c1ccccc1	299089
O(c1cc2c([nH]c3c2c(c2cnccc2c3COC(=O)NC)C)cc1)C	341434
O(c1c2c(cc(c1)CN(CCOC(=O)NC)CCOC(=O)NC)C(=O)c1c(c(O)ccc1)C2=O)C	160959
O(c1cc2c(N([C@H]3N(CC[C@@]23C)CC=C)C)cc1)C(=O)NC	219988
Fc1cnccc1Nn1c2c(c(c1)C)cc(OC(=O)NC)cc2	163244
O=C(OCc1c(n2c(c1COC(=O)NC)Cc1c2cccc1)c1ccccc1)NC	665599
s1c(c2nn(c(c2)C(F)(F)F)C)ccc1/C=N/N=C(/S)\N	248405
O=C(OC)C[C@H](c1cc(ccc1)C#N)[C@H](c1cnccc1)C(=O)N(C(C)C)C(C)C	463495
Fc1c2[nH]c(c3c(n(nc3C)C)C)c(c2cc(OC)c1)/C=C\1/Oc2c(cc(NC(=O)NC)cc2)C1=O	733750
O1[C@@H]2CN(c3nc(nc4n(ncc34)C3CCC(=O)CC3)c3ccc(NC(=O)NC)cc3)C[C@H]1CC2	702685
S(c1ccc(O)cc1)c1ccc(NC(=O)Nc2n(nc(c2)C(C)(C)C)C)cc1	157429
o1cc(c2c3c(cc(OCc4cc(ccc4)C4(O)CCOCC4)cc3)cc(c3nn(nn3)C)c2)cc1	312211
Fc1ccc(n2c3c(c(c2)C2CCN(CCN4C(=O)OCC4)CC2)cc(c2nn(nn2)C)cc3)cc1	256094
n1(nc(nc1c1cc(ccc1)CN1CC=CC1)c1ccc(N=[N]=N)cc1)C	379477
O(c1nn(c(c1)C(=O)O)C)C[C@@]1(OC(=O)C(=C)C1)c1ccccc1	260051
Clc1c(Cl)cccc1c1nn(c(c1)C1CCN(C(=O)NCCCN=C(N)N)CC1)C	400974
Clc1c(ccc(Cl)c1)C(=O)NCC1(CCN(S(=O)(=O)c2n(ncn2)C)CC1)CC1CC1	620842
S(=O)(=O)(NCCCC[C@H](NC(=O)OCc1ccccc1)c1nn(c(n1)c1ccccc1)C)N	576904
s1c2cncc(Oc3ccc(cc3)COCCOC)c2cc1C(=O)NC	291969
S(=O)(=O)(Oc1ccc(cc1)/C=C/[N](=O)O)c1ccc(cc1)C(=O)NC	222010
O=C(OC(C)(C)C)c1ccc(N(c2ccccc2)[C@@H]2C[C@@H]3N([C@H](C2)CC3)C)cc1	111855
Clc1c(n(nc1)C)c1c(OCCN2CCOCC2)ccc(NC(=O)Nc2c(F)cc(F)cc2)c1	680571
Oc1ccc(cc1)Cc1nnc2n1nc(c1ccc(cc1)C(=O)NC)cc2	586734
s1c(nc2c1C(=O)N(c1c(ccc(c1)C(=O)NC)C)C2)NC1CCCC1	524734
Fc1ccc(cc1)CCCNC[C@H]1[C@H](NC(=O)Nc2cc(c3n(nnn3)C)ccc2)CCCC1	523477
Fc1c(cccc1)c1n2nc(OCc3n(ncn3)C)c(c2cnn1)c1cc(F)ccc1	450908
FC(F)(F)c1cc(cc(c1)CO[C@H]1[C@@]2(N[C@@H]([C@@H](c3n(nnn3)C)C2)CC1)c1ccccc1)C(F)(F)F	444792
O1c2c(cc(Nc3n(ncc3)C)cc2)C(=O)C[C@@]21CCN(C(=O)N[C@@H]1[C@@H](c3ccccc3)C1)CC2	601002
O=C(OCc1ccccc1)N1[C@@](C(=O)N[C@H](C(=O)NC)C)(Cc2ccccc2)CC1	420458
o1c(c2ncc(OCc3n[nH]c(c3)C)cc2)ccc1C(=O)N[C@H](C(=O)NC)C1CCCCC1	676421
o1c(nc2c1ccc(c2)C)N[C@@H](C1=CN(NO1)C)CC1CCCCC1	387744
[P@](=O)(O[C@@]12C[C@H]3C[C@@H](C1)C[C@@H](C2)C3)(OC)C(=O)OC	247633
O([C@H]1C[C@@]2([C@H](OC(=O)C2)/C=C(/CCC=C(C)C)\C)C(=O)C=C1)C(=O)OC	436417
O(c1c2n(c(c1c1ccccc1)c1ccccc1)ccc(C=O)c2)C(=O)OC	181549
S1[C@@H](N2[C@H]([C@H](N(C2=O)C)C(=O)Nc2cc(ccc2)C(=O)c2ccccc2)C1)c1cnccc1	249512
S(SC/C=C\1/[C@](O)(C#C/C=C/C#C[C@H](O)/C1=C(/NC(=O)OC)\C)CC=O)SC	428058
O=C(OC)N[C@@H](C(=O)N1[C@H](C(=O)NCC#Cc2nc[nH]c2)CCC1)C(C1CCCCC1)C1CCCCC1	253533
s1c(ccc1)C(=O)c1c(cc2[nH]c(nc2c1)NC(=O)OC)C	320310
Clc1c(Nc2c(cccc2)C(=O)NCC(=O)OC)c(Cl)ccc1C	348140
O=C(O)c1c2n(c(c1C)Cc1ccccc1)cccc2NCC(=O)OC	299449
Clc1ccc(S(=O)(=O)N(OC(=O)OC)C(=O)OC)cc1	184420
O(c1ccc(Nc2c3n(ncc2C#N)cc(NC(=O)OC)c3C)cc1)c1ccccc1	437921
S(=O)(=O)(N[C@@H]1CN(c2c(NC(=O)OC)cc(cc2)C(F)(F)F)CCC1)c1ccc(cc1)C(C)(C)C	629721
O=C(OC)Nc1cn(c(c1)C(=O)Nc1cn(c(c1)C(=O)OCCc1ccccc1)C)C	658247
S(=O)(=O)(O/N=C\1/C=C(C(=O)C(=C1)C(C)(C)C)C(C)(C)C)c1ccc(NC(=O)OC)cc1	689180
Oc1ccc(cc1)[C@H](NC(=O)[C@@H](Nc1c2c(c(cc1)C#N)cccc2)C(C)(C)C)C(=O)OC	627958
Fc1ccc(c2n(c(=O)c(NC(=O)OC)cn2)CC(=O)N[C@@H](C(C)C)B2OC(C(O2)(C)C)(C)C)cc1	108301
Oc1ccc(cc1)/C=N/[C@@H](C(=O)OC)Cc1ccc(O)cc1	226854
O(c1c(OC)ccc(c1)[C@H]1[C@H](NC(=O)OC(C)(C)C)CN(C(=O)OC)C1)C1CCCC1	193968
O=c1[nH]n(c(c1c1cc(OC)c(OC)c(OC)c1)c1cc(OC(=O)C)c(OC)cc1)C(=O)OC	723986
O=C(OC)[C@H](NC(=O)c1n(nc(c2ccccc2)c1)C)Cc1[nH]c2c(n1)cccc2	695241
O=c1n(c(c(c2c1cc(OC)c(OC)c2)c1cc(OC)c(OC)c(OC)c1)C(=O)OC)C	212664
O(c1c2c(N[C@H]3[C@H]4[C@H](C/C(=C\C)/[C@@H]([C@@H](C(=O)OC)CO)C4)CC[C@@H]23)ccc1)C	546390
O=C(OC)[C@@H](NC(=O)[C@@H](/C=C/[C@@H](C(=O)N[C@H](C(=O)OC)C(C)C)C)C(C)C)C(C)C	162465
O(/N=C(/C(N(C(=O)OC)C)(C)C)\C)C(=O)c1ccccc1	685085
S([C@H]1[C@@H](O)[C@H]2[C@@H](C[C@H](O)C2)/C=C/CCC[C@@H](OC(=O)C1)C)CC(=O)OC	285732
O=C(OC)N(NC(=O)c1c2c(nc(c3ccccc3)c1CC1CCNCC1)cccc2)c1ccccc1	466854
O=C(OC)C[C@@H]1N=C(C[C@@H](C1)C)C1=CCCN2[C@H]1CCC2	708734
S(=O)(=O)(N([C@@H](C(=O)NO)CCC(=O)OC)Cc1cc([N](=O)O)c(cc1)C)c1ccc(OC)cc1	224916
Fc1cc(ccc1)Cn1c2c(c(OCC(=O)OC)cc3c2CCC3)c(c1C)C(=O)C(=O)N	399384
O=c1n(nc(c2c1cccc2)c1cc(c(OCC(=O)OC)c(c1)C)C)C	149933
Clc1cncc(Cl)c1CC1=NN(C(=O)OC)Cc2c1ccc(OC)c2	231407
Clc1cc2c(n3c(ncc3[C@@H](N=C2c2c(F)cccc2)CCC(=O)OC)C)cc1	279992
O=C(OC)CN1c2c(cccc2)C2(C1=O)CCN(c1c3c4c(cc1)CCc4ccc3)CC2	430883
Brc1c(=O)[nH]c(=O)n(c1)Cc1ccc(cc1)CCCC(=O)OC	609994
Clc1cc(c2c(nc(nc2CCCC(=O)OC)N)N)ccc1	127960
O=C(OC)CCc1cc2c(cc1)C(=O)C(=O)C=C2c1ccccc1	191077
o1c(nc2c1cccc2C(=O)OC)c1c2nc(oc2ccc1)c1ccccc1	280123
ON(CC(=O)OC)C/C=C(/CC/C=C(/CCC=C(C)C)\C)\C	268733
O1c2c(c3c(c4c(NC(C=C4C)(C)C)cc3)[C@@H]1CC=C)c(ccc2)C(=O)OC	103420
S(=O)(=O)(n1c2c(cc1[C@]1(O)C=CC(=O)C=C1)ccc(F)c2)c1ccc(cc1)CCC(=O)OC	471283
Clc1sn(c(=O)c1)CCCCCC(=O)OC	556800
O=C(OC)c1c(cccc1)C(=O)N1CCC(NC(=O)N[C@@]23C[C@H]4C[C@@H](C2)C[C@@H](C3)C4)CC1	459606
FC(F)(F)Oc1ccc(cc1)CNC(=O)[C@H]1[C@H](C2=NO[C@@H](c3cc(ccc3)C(=O)OC)C2)CCC1	680678
O(c1c2c([nH]c(c2C(=O)c2ccc(cc2)Cn2c(nc3c2ccnc3)C)C(=O)OC)ccc1)C	390208
O(c1cc(O)c(cc1)C(=O)C)Cc1c(NC(=O)CC(=O)OC)cccc1	221610
O1c2c(c3c(OCC3)c(c2CC1)CCC(=O)OC)C[C@H](N)C	496214
Clc1sn(c(=O)c1NC(=O)OCc1ccccc1)CCC(=O)OC	556877
Oc1ccc(cc1)C(=O)N1Cc2n(c3c(c2CC1)cccc3)CCCCC(=O)OC	214132
[se]1nnc(c1SCC(=O)Nc1sccc1C(=O)OC)c1cc(Cl)c(Cl)cc1	694109
Clc1c(NC(=O)CCCCCCC(=O)OC)cc(OC)c(NC(=O)Nc2ncc(nc2)C#N)c1	444756
O=C(OC)c1c(NC(=O)[C@@H]2CN(C(=O)C2)C2CCCCC2)cccc1	460258
o1nc(OC)c2c1c(cc(c2)/C(=C\CCCC(=O)OC)/c1cc2n(c(=O)oc2c(c1)C)C)C	559661
S(=O)(=O)(N1CCC2(c3c(cccc3)C=C2)CC1)c1c(cccc1)C(=O)OC	310913
O(c1cc2[nH]c(nc2cc1)c1n[nH]cc1/C=C/c1cncc(c1)C(=O)OC)C	510943
s1cc(cc1)CN1[C@H](C(=O)NCc2ccc(OC)cc2)C[C@@H](n2nnc(c2)C(=O)OC)C1	687840
O=C(OC)c1n(nnc1C(=O)OC)CCc1c[nH]c2c1cccc2	569992
O=C(OC)NCCc1n[nH]c2c1C(=O)C=C(N(c1ccccc1)C)C2=O	698234
O=C(OC)c1nnc([nH]1)C(=O)CCCCCCc1ccccc1	588553
s1c2ncnc(SCc3oc(cc3)C(=O)OC)c2c(c1C)C	682721
Clc1ccc(cc1)C(=O)c1c(c(ccc1)C(=O)OC)C(=O)O	233276
Fc1cc2c(OCOC2)c(c1)CN1c2c(ccc(c2)C(=O)OC)/C(=N/O)/C1=O	668171
s1c2c(oc(c2OC(=O)N(C)C)C(=O)OC)c2c1cccc2	103200
Oc1n2c(c(n1)C(=O)OC)c(c1ccc(n3c(ncc3)C)cc1)ccc2	135993
ClC[C@@H]1c2c3oc(nc3c(O)cc2N(C(=O)OC(C)(C)C)C1)C(=O)OC	715481
O([C@@H](C(C1=N[C@@H](CO1)C/C=C/CC=C)(C)C)C/C=C/CNC(=O)OC)C(=O)C	440289
o1nc(c(c1C(=O)OC)C(=O)OC)C(=O)[C@H]1N(C(=O)[C@H]2N(C(=O)OCc3ccccc3)CCC2)CCC1	259896
s1c(c(S(=O)(=O)N2C[C@@H](c3[nH]ncc3c3ccccc3)CCC2)cc1)C(=O)OC	687605
S(c1ccc(cc1)C(C)C)C(F)(F)C(=O)N1[C@@H](C(=O)OC)COCC1	503622
Clc1c(N)cc(OC)c(NC(=O)OCCN2CCC(CC2)C)c1	174909
s1c2nc(ccc2c(NC(=O)c2sc(cc2)C)c1C(=O)OC)CN(Cc1sccn1)C	687976
o1c(=O)c2c(n(nc2)CC(=O)Nc2cc(OC)c(OC)c(OC)c2)c2c1cccc2	686152
O=c1c2c([nH]c(c1)C(=O)Nc1ccc(N3CCOCC3)cc1)c(N1C[C@H](N(C)C)CC1)cc(OC)c2	476259
Fc1c2c(nc(cc2C)C)c(N2CCC(N3CCN(c4c5ncccc5cc(OC)c4)CC3)CC2)cc1	727986
s1c(OC)cc(c1)C(=O)N[C@H]1[C@H]2C([C@H](C2)C[C@@H]1C/C=C/CCCC(=O)O)(C)C	230880
s1c2n(nc(c2cc1C(=O)Nc1cc(OC)c(OC)c(OC)c1)C)c1cc(ccc1)C(F)(F)F	637107
n1(nc(cc1Nc1nccc2c1ccc(c2c1cc2c(nc(nc2)NC)cc1)C)C(C)(C)C)C	674663
O(c1ncccc1c1nc(ncc1)NC)c1c2c(c(NC(=O)NC(C)(C)C)cc1)cccc2	732021
s1c(c2ccc(cc2)C(=O)C)ccc1C(=O)Nc1cc(OC)c(OCCN2CCCC2)cc1	633194
s1c(NC(=O)OCc2ccc(F)cc2)ccc1c1nc(ncc1)NC	455005
O(c1c(NC(=O)C[C@@H](c2ccccc2)CC(=O)O)cc(c(NC(=O)c2ccccc2)c1)C)C	473310
FC(F)(F)c1cc(Oc2ncccc2c2nc(ncn2)NC)cc(NC(=O)c2cc(ccc2)C(C)C)c1	510997
s1c2n(c(c(n2)c2ccccc2)/C=C/c2nc(ncc2)NC)cc1	611125
Clc1ccc(cc1)CCN(C(=O)c1c(nccc1)NC)C1CCC2(OCCO2)CC1	616797
s1c2n3c(ncc3C)c(nc2cc1c1cc(ccc1)CNC(=O)C)NC	513944
Clc1cc(NC2=C(NC)C(=O)C2=O)c(OCC(=O)N2[C@@H](CN(Cc3ccc(F)cc3)CC2)C)cc1	494581
s1nnc(c1)C(=O)NCc1cc(c2[nH]c3nc(NC)c4ncn(c4c3c2)C)ccc1	656527
Clc1ccc(c2sc3c(=O)n(nnc3c2)c2cc(OC)c(N3C[C@H](O)CC3)cc2)cc1	621720
s1c2c(c(ncc2/C=C/CN)N)c(c1)c1cc(OC)c(NC(=O)c2n(c3c(c2)cccc3)C)cc1	497154
Clc1c(OC)cc(Nc2c3sc(c4ncc(cc4)CN(C)C)cc3ncc2C#N)c(Cl)c1	426640
Cl[C@@H]1[C@H](N(NC(=O)c2c(O)cccc2)C1=O)c1cc(OC)c(O)cc1	279483
O=[N](O)c1c(n(nc1C)Cc1c(OC)cc(cc1)[C@@H]1C2=C(OC(=C1C#N)N)CCCC2=O)C	570929
Fc1ccc(cc1)CCC[C@H](c1cc2OC(C3=C(c2c(OC)c1)CN(CCC(=O)O)CC3)(C)C)C	199765
O(c1c(N)ccc(c2cc3[nH]c4c([nH]c(=O)c3cc2)ccc(c4)CC(=O)N(C)C)c1)C	487632
Clc1c(nc(nc1)Nc1c(OC)cc([N](=O)O)cc1)Nc1c(S(=O)(=O)C(C)C)cccc1	670613
O(c1cnc(cc1)C)c1cc(ncc1)Nc1cc(OC)c(OC)c(OC)c1	672902
S(=O)(=O)(N1[C@@H](CCCC1)C)c1cc2c(nc(Nc3cc(OC)c(OC)c(OC)c3)cc2)cc1	625720
O(c1cc(OC)cc(Nc2nc3c(nc2c2ccccc2)c(N)cc(N)c3)c1)C	566229
Clc1c(OC)cc(N(S(=O)(=O)Cc2c(N(=O)=O)cccc2)Cc2c(cccc2)C)c(OC)c1	634145
Fc1c(ccc(F)c1)CNc1n2c(ncc2)c(C(=O)N)c(Nc2cc(OC)cc(OC)c2)n1	573159
Clc1c(F)ccc(NC(=N)c2c(N)cc(OC)c(OC)c2)c1	219940
O=c1n(nc(nc1Nc1c(cc(c(OC)c1)C#N)C)C)[C@H](C1CC1)C	733329
Clc1c(OC)cc(Nc2ncnc3Nc4c(cc(OC)c(OC)c4)Cc23)c(Cl)c1	264912
Fc1cc(OC)c(c2cc3[nH]nc(c4[nH]c5c(n4)c(N4CCN(CC4)C)ccc5)c3cc2)cc1	574897
O(c1cc(N[C@H](CCCNC(=O)CN2C(=O)[C@@H](NC32CCCCC3)C)C)c2ncccc2c1)C	683207
FC(F)(F)c1ccc(cc1)[C@@H](O)CNc1nc(ncc1)Nc1cc(OC)c(OC)c(OC)c1	627502
O(c1c(OC)cc(Nc2nc3n(c4nc(ccc4)C(=O)NCCC#N)ccc3cn2)cc1OC)C	446839
Oc1ccc(cc1)C[C@@H](N1C[C@@H](N(CC1)CC1CCCCCC1)C(C)C)CNC	669911
O(c1c(OC)cc(Nc2nc(c3cnc(N4C[C@H](NCC4)C)cc3)ccn2)cc1OC)C	286353
O(c1c(Oc2ccccc2)cccc1)c1c(cnc(c1)C)CNC	533759
S(c1ccc(Oc2c(cc(cc2)C#CCCN(C2CC2)C)CNC)cc1)C	499962
n12ncc(c1c1c(nc2NCCNC)cc2c(c1)cccc2)C	484069
n1c(NCCNC)c(nc2c1cccc2)Cc1ccccc1	442739
S(=O)(=O)(n1ncc2c1cc(NC(=O)CCNC)cc2)c1c2c(ccc1)cccc2	620230
s1c(Sc2c(cc(OC)c(c2)C(=O)N2CCOCC2)C)cnc1NC(=O)c1[nH]c(cc1)CNC	451505
S1c2c(N([C@@H]1c1c(OCCCCNC)ccc(OC)c1)C(=O)C)cccc2	388468
O(/N=C/c1ccc(c2ccccc2)cc1)CCCCCC(=O)C(=O)NC	285109
O[C@](c1cc(ccc1)C#N)([C@H]1CN(C(=O)N[C@H](CNC)CC2CCCCC2)CCC1)CCCCOC	601923
S(c1c(OC)ccc(OC)c1)c1c(cccc1)/C=N/NC(=N)NC	577176
s1c(nc2c1cccc2)NC(=O)CCCCCCC(=O)C(=O)NC	285693
O1c2c(c(ccc2)C(=O)NC)C[C@H](NCCCCN2C(=O)CC3(CC2=O)CCCC3)C1	257473
S(C(=N)NC)CCCN1C(=O)C2=C(N3c4c(cccc4)C[C@H]3c3c4n2ccc4ccc3)C1=O	553785
S1c2c(Nc3c1cccc3)c(c(c1c(OC)cccc1)c(c2C)C(=O)NC)C(=O)NC	558503
O(c1c(cc(Nc2ncnc3c2cc(cc3)C#CCNC(=O)COC)cc1)C)c1cc(ccc1)C(=O)NC	484899
O=[N](O)c1cc2c(nc(N(CCNC)C)cc2)cc1	158291
FC(F)(F)c1c2c(N(C(=O)[C@H](OC(=O)C)[C@H](c3ccc(OCOC)cc3)C2)CCNC)ccc1	376034
N(Cc1c2c(c(c3c1cccc3)CN(CCNC)C)cccc2)(CCNC)C	134743
S1c2c(NC3=C1C(=C([C@H](c1ccc([N](=O)O)cc1)[C@H]3C(=O)NC)C(=O)NC)C)cccc2	558360
O(c1c(c(OC)ccc1)c1[nH]c2c(n1)cc(cc2C)C1CCN(CCNC)CC1)C	681954
s1c(ccc1)[C@@H](Oc1c2c(c(O)c(O)cc2)ccc1)CCNC	292644
s1cnc(NCc2cc(ncc2)C(=O)NC)c1C(=O)Nc1cc2OC(F)(F)Oc2cc1	514479
S(=O)(=O)(N(c1c(cc2c(oc(c3ccc(F)cc3)c2C(=O)NC)c1)C1CC1)CCO)C	721217
O(c1cc2nc(n(c2cc1)C)Nc1c(cccc1)C(C)(C)C)c1cc(ncc1)C(=O)NC	617285
o1c(c2nc(nc3n(nnc23)Cc2ccc(NC)cc2)N)ccc1	572367
Clc1c[nH]c2c(NS(=O)(=O)c3cnc(NC)cc3)cccc12	202831
O/N=C\1/c2c(cc(c3c(nn(c3)[C@@H]3C[C@H](NC)CCC3)c3ccncc3)cc2)CC1	610914
O=C(N[C@H]1N=C(c2c(NC1=O)cccc2)c1ccccc1)c1c(NC)cccc1	443010
S(c1c(c(c(cc1)/C=C/C(=O)N1CCOCC1)C(F)(F)F)C(F)(F)F)c1cc(NC)ccc1	591107
N1=C(NCCCN)[C@@]2([C@H](c3c1cccc3)c1c(c(NC)ccc1)[C@H](C2)C)C	266743
S(=O)(=O)(n1c2c(c(NC)cc(NC)c2)cc1)c1ccccc1	432978
S(=O)(=O)(N[C@H](C(=O)N(C1CCCC1)C)CC#Cc1cnc(NC)cc1)c1cc2c(cc1)cccc2	102181
O(c1cncc(c1)/C=C/c1cc(ncc1)NC)C[C@@H](N)Cc1c[nH]c2c1cccc2	442464
s1c(nc2c1ccc(Nc1nccc3c(Nc4ncccc4c4ncnc(NC)c4)c(ccc13)C)c2)C	674646
s1c(N)c(c2c1CN(C(=S)NC)CC2)C(=O)c1cc(OC)c(OC)c(OC)c1	593564
O/N=C/c1c(NC)c(c(c2ccc(O)cc2)cc1)c1ccccc1	456177
O=[N](O)O.S=C(N(CCNc1c2c([nH]c3c1cccc3)cccc2)C)NC	549095
s1c(cc(c1)C#C[C@@H](O)C)[C@@H]1N=C(c2occc2)c2c(nccc2)N=C1NC	575884
O=C(OC)Nc1cc(NC)c(NC2=C3C(=N[C@@H]4C(OC)(OC)C=CC=C24)C(OC)(OC)CC=C3)cc1	160389
O=c1c2c(O)c(OC)c(OC)c(OC)c2n(c2c1ccc(NC)c2)C	248449
S(=O)(=O)(NC)c1ccc(/N=C/c2c(O)[nH]c3c2cccc3)cc1	325711
O=c1n(ncc2c1ccc(c1c(cc(OC)cc1)C)c2)c1cnc(N2C[C@@H](NC)CC2)cc1	451986
O(c1ccc(Nc2nnc3c(n2)c(NC)cc(c2c(cccc2C)C)c3)cc1)CCN1CCCC1	483264
O1[C@@]2(n3c4c5n(c6c(c5c(c(c4c4c3cccc4)CO)CO)cccc6)[C@H]1C[C@@H](NC)[C@H]2OC)C	186379
O(c1c(OC)cccc1)[C@H]1c2c(cccc2)CO[C@@H]1CNC	611384
s1c2ncnc(c2nc1[C@H]1N(C(=O)[C@@H](NC(=O)[C@@H](NC)C)C2CCCCC2)CCC1)c1ccccc1	719846
Clc1c(ccc(Cl)c1)CNC(=O)N1CCC(Oc2ccc(S(=O)(=O)NC)cc2)CC1	691043
O(c1c(cc(O)cc1)C)[C@H]1c2c(cccc2)C[C@@]1(O)CNC	552586
s1c(ncc1)N(/C(=N\CCc1ccccc1)/S)C	266315
Clc1c(/N=N/NC)ccc(c1)C(=O)Nc1cc(Nc2nc(c3cnccc3)ccn2)c(cc1)C	484208
O=C(N([C@H](/C=C(/C(=O)C)\C)C(C)C)C)[C@@H](NC(=O)[C@@H](NC)C(c1ccccc1)(C)C)C(C)(C)C	407106
Clc1cc(N(/C(=N/Nc2ccccc2)/C(=O)C)C)ccc1	204362
Brc1cc(c(OCc2ccc(Cl)cc2)cc1)/C=N/N(C1=NCCN1)C	509501
s1c(c2nnc(SCC(=O)c3c(=O)n(c(=O)n(c3N)C)C)n2Cc2ccccc2)ccc1	626009
s1c(ncc1c1cc2n(c(=O)[nH]c2cc1)C)NC[C@@H](N)Cc1ccc(cc1)C(F)(F)F	713115
S(=O)(=O)(N(/N=C\c1cncc2c1cccc2)C)c1c(ccc([N](=O)O)c1)C	506083
s1c(c2ccc(S(=O)(=O)C)cc2)ccc1C(=O)N([C@@H]1CN(C(=O)N([C@H]2CN(CC2)C)C)CC1)C	414684
Clc1cc(c2c(n(c(=O)c(c2)C#N)C)CO[C@H](c2nc[nH]c2)c2ccc(cc2)C#N)ccc1	314467
o1c(ccc1)C(=O)Nc1cc(ccc1)[C@]1(N=C(N(C1=O)C)N)C1CCCCC1	691087
Clc1ccc(c2nnc3n(c(=O)n(c(=O)c3n2)C)CCCC#N)cc1	641583
Fc1ccc(NC(=O)OCc2ccc(c3[nH]c4c(=O)n(c(=O)n(c4c3)C)C)cc2)cc1	579343
O=C(N1C[C@@H](N(C(=O)c2ccc(c3cncnc3)cc2)C)CC1)N1C[C@@H](NCCCc2ccccc2)CC1	456788
O=c1n(c2c(nc1Nc1ccc(NC(=O)c3[nH]ccc3)cc1)cccc2)C	426989
Clc1c(c(Cl)ccc1)c1c(=O)n(c2nc(ncc2c1)NCCCCCC(=O)O)C	283509
O[C@H](c1cnccc1)CNCCc1ccc(NC(=O)CCc2n(c3c(n2)cccc3)C)cc1	715996
O=C(O)CN(c1ccccc1)C(=O)c1cc2nc(n(c2cc1)C)CCc1ccc(cc1)C(=N)N	175369
FC(F)(F)Oc1ccc(cc1)CO[C@H]1Cn2nc([N](=O)O)cc2N(C1)C	575440
O=C(Nc1cn(c(c1)C(=O)NCCn1nc2c3c1cccc3c(=O)c1c2cccc1)C)c1n(cc(N)c1)C	745347
S(=O)(=O)(NC(=O)/C=C/c1cn(c2c1c(Oc1cc(F)c(F)cc1)ccc2)C)c1cc(F)c(F)cc1	557536
O=c1n(c2c(nc1Cc1ccc(cc1)C(=N)N)cc(cc2)C1(N(C(=O)CC(=O)O)C2CCCC2)CC1)C	219120
s1c(nc(c1CC(=O)O)c1cn(nc1)C)C(c1ccc(F)cc1)c1ccc(F)cc1	698656
S(c1n(c(=O)c2SCCc2n1)C)Cc1cc([N](=O)O)ccc1	687806
n1(c2c(c(c1)CCNc1nc(ncc1)N1CCC(c3[nH]ccn3)CC1)cccc2)C	631394
S(=O)(=O)(N([C@H]1c2c(OC([C@@H]1O)(C)C)ccc(OCCCC(F)(F)F)c2)C)C	165092
Oc1c(O)cccc1Cn1c(nc2n3[C@@H]4[C@H](N=c3n(c(=O)c12)C)CCC4)Cc1ccccc1	211664
o1nc(c2c1cc(n(c2=O)C)c1ccc(cc1)COCCO)c1ccccc1	507976
O=c1n(c(nc2c1[nH]cc2CN1CCN(c2ccccc2)CC1)N1CCOCC1)C	656987
S(=O)(=O)(N([C@@H]1Cc2n3c(c(c2CC1)CC(=O)O)cccc3)C)c1ccc(F)cc1	666055
n1(c2nc(ncc2cc1Cc1ccc(cc1)CN1CCN(CC1)C)C#N)C1CCCCC1	517151
n1c(ncc(c1c1ccc(cc1)C(N)(C)C)C#N)Nc1ccc(cc1)CCN1CCN(CC1)C	494894
[nH]1nc(c2c1ccc(c2C)C#N)/C=C\c1cc(ccc1)CN1CCN(CC1)C	723776
O=C(N)c1c2nc([nH]c2ccc1)c1cc(ccc1)CN1CCN(CC1)C	229083
s1c(ncc1c1nc(OC2CCCCC2)nc(c1)C)Nc1ncc(nc1)CN1CCN(CC1)C	452356
N1(Cc2c3c(c(c4c2CCC4)CN2CCN(CC2)C)CCC3)CCN(CC1)C	570832
Clc1nc2c(nc(nc2N2CCCC2)N2CCN(CC2)C)nc1NCc1ccccc1	338381
ONC(=O)/C=C\c1ncc(cc1)/C=C/C(=O)c1ccc(cc1)CN1CCN(CC1)C	679837
O=C(Nc1cc2c(nccc2N2CCN(CC2)C)cc1)Nc1ccc(cc1)C(=O)C	633596
o1c(c2nn3c(n2)c2c(n(nc2)CCc2ccccc2)nc3N)ccc1CN1CCN(CC1)C	126087
Oc1ccc(cc1)CCNc1nc(nc(n1)N1CCN(CC1)C)N[C@@H]1c2c(cccc2)CC1	352678
Oc1cc(ccc1)CN1Cc2c(n(nc2C(=O)NCc2ccccc2)C)CC1	684240
O(c1c2c(c(NC(=O)C(=O)c3n(nc(c3)C(C)(C)C)C)cc1)cccc2)CCN1CCOCC1	614277
O=C(N1CCCCCC1)c1nn(c2c1C[C@H](NCC(N1CCOCC1)(C)C)CC2)C	686881
O=c1n(nc(c2c1cccc2)C(=O)N1CCC(c2[nH]ncc2Cc2ccccc2)CC1)C	624922
s1c(=S)n(nc1NC(=O)NCCc1ccccc1)C	156581
Clc1nn(c(=O)c2c3n(nc(NCCN4CCN(c5ccccc5)CC4)cc3)cc12)C	175593
O(c1n(nc(c1)C[C@@H](c1cc2OCOc2cc1)CC(=O)O)C)CCCNC1=NCCCC1	449552
O1C(=C([C@H](C2=C1/C(=C/C=C/c1ccccc1)/CN(C2)C)/C=C/c1ccccc1)C#N)N	517503
Clc1c(ccc(Cl)c1)C(=O)CSc1n(c(cc1)Cc1nn(c(=O)c2c1cccc2)C)C	234744
s1c(S(=O)(=O)N)nn(/c/1=N\C(=O)CCCCC(F)(F)C(F)(F)F)C	130959
Fc1ccc(n2c(c(cc2C)C(=O)OCC(=O)Nc2c(=O)n(n(c2C)C)c2ccccc2)C)cc1	632992
O1c2c(N(C[C@H]1COc1ccc(cc1)C(=O)n1c3c(c(ccc3)CC(=O)O)cc1C)C)cccc2	409031
S(c1oc(cc1)CN1Cc2c(OCC1)ccc(c2)C1=CCCCC1)c1nncn1C	632094
FC(F)(F)C(=O)O.n1(cncc1CNCc1ccc(c2cc(c3[nH]c4c(n3)cccc4)ccc2)cc1)C	634407
Clc1cc(c2c3c(nc(O)c2)ccc(c3)[C@](O)(c2nncn2C)c2ccc(Cl)cc2)ccc1	327106
O=c1n(c(=O)c2n3c(nc2n1C)n(c(c3)[C@]12C[C@@H]3C[C@H](C1)C[C@H](C2)C3)CCCO)C	688473
s1cc(cc1)CN(S(=O)(=O)c1ccccc1)[C@@H]1CN(c2c(cc(cc2)C#N)C1)Cc1n(cnc1)C	751792
Brc1cn2c(nc3n(c(=O)n(c(=O)c23)C)C)nc1CCCN1CCN(c2ccccc2)CC1	244631
Brc1ccc(c2nc(sc2)NC(=O)Cn2cnc3n(c(=O)n(c(=O)c23)C)C)cc1	731385
Fc1cnccc1c1c2n(nc1)cc(c1ccc(OCCN3CCN(CC3)C)cc1)cn2	588613
O=C(N1CC(=C(C#N)CC1)c1c2c(ccc1)cccc2)[C@@H](NCc1ccc(cc1)C#N)Cc1n(cnc1)C	138590
o1nc(c2ccc(OCN3CCN(CC3)C)cc2)cc1c1ccccc1	407887
O=c1n(c(=O)c2c(n1C)ncc(c2)COc1ccccc1)Cc1ccccc1	361349
o1nc(c2c1cccc2)/C(=C/c1c(OCCN2CCN(CC2)C)cccc1)/C#N	126769
Fc1c(n2ncc3c(Oc4c(ccc(c4)C(=O)NC4CC4)C)cc(=O)n(c23)C)ccc(F)c1	665941
FCCN(C(=O)Cn1c(=O)n(c2c1nc(nc2)c1ccccc1)C)Cc1ccccc1	597672
S(=O)(=O)(N(Cc1cc(OCC(=O)O)ccc1)Cc1ccc(cc1)C(C)(C)C)Cc1n(ccn1)C	654269
S=C(Oc1ccccc1)OC[C@@H]1[C@@H](N(CC1)C)c1onc(c1)C	225017
Clc1cc2c(cc(S(=O)(=O)N[C@H]3C(=O)N(c4c(F)cc(c5n(ccn5)C)cc4)CC3)cc2)cc1	522249
S(c1n(ccn1)C)CCCCOc1ccc(OCC(=O)COc2ccc(cc2)C(=O)O)cc1	299370
s1c(nc2c1cccc2)N1N=C(c2ccccc2)/C(=C\NN2CCN(CC2)C)/C1=O	688049; 688185
Clc1ccc(cc1)CCc1noc(n1)c1nc2c(c([nH]cc2)N2CCN(CC2)C)c1	451690
O=C1c2c(nc(nc2c2ccccc2)N)c2c1ccc(c2)CNN1CCN(CC1)C	729322
Clc1c(OCc2onc(c2)C(=O)N2[C@H](c3n(ccn3)C)CCCC2)ccc(F)c1	684700
s1c(nc2c1cccc2)c1c(scc1)NS(=O)(=O)c1cnc2N(CCOc2c1)C	659894
Clc1cc2c(cc(n3nnnc3C(=O)Nc3c(F)cc(cc3)C3=NCCN3C)cc2)cc1	125397
Clc1cc(ccc1)CSn1n(Nc2nc(cc(n2)C)C)c(=O)c2c(c1)cc(cc2)C(=O)OC	708563
SC[C@]1(C(=O)N[C@H](C(=O)NC2CCCCC2)Cc2ccccc2)CC[C@@H](OCC)CC1	195131
S(c1n(c(=O)c2c(n1)cc(cc2)C(=O)OC)Cc1cc2OCOc2cc1)CC(=O)n1nc(cc1N)C	685272
S1(=O)(=O)N[C@]2([C@H]3Cc4c(ccc(c4)/C=C\CN4CC(=O)N(CC4)C)C[C@@H]2CC3)CN1CC(F)(F)F	427626
s1c(SCCN(C)C)ccc1/C=c\1/[nH]c(=O)/c(=C\c2ccc(cc2)C(=O)OC)/[nH]c1=O	240468
Clc1c(O)cc(c2c3n(nc2c2ccncc2)c2[C@H]4N([C@H]([C@H](C(=O)OC)C4)Cc2cn3)C)cc1	679481
o1c2cc(c1C[C@H](C(=C)C)CCC1=C[C@@H](OC1=O)[C@H]2C(=C)C)C(=O)OC	603344
Oc1c(c(O)cc(c1C(=O)Cc1c(c(O)c(cc1)C(=O)OC)C)C)C=O	147937
FC(F)(F)c1cc(ccc1)[C@@H](O)CN[C@@H](Cc1c(OC)cc(cc1)C(=O)OC)C	638404
s1/c(=N/C2CCCCC2)/n(nc1c1ccc(cc1)C(=O)OC)C	408498
Clc1c(n2nc(sc2=N)c2ccc(cc2)C(=O)OC)c(Cl)cc(Cl)c1	172361
O=C(OC)c1[nH]c(cc1)C/C=C(/CCC(=O)O)\C	383678
s1c2c(ncnc2cc1)N(c1ccc(cc1)C(=O)OC)C	601737
O=C(OC)c1cc(Nc2nc(nc(n2)N(CC(C)(C)C)C)N[C@@H]2CNCC2)c(cc1)C	473048
Clc1nc(N)cc2NCC(=Nc12)CN(c1ccc(cc1)C(=O)OC)C	393338
Clc1c(Cl)ccc(OCCCC(=O)N[C@@]2(C(=O)OC)Cc3c(ccc(c3)C(=O)OC)C2)c1	218783
O=C(OC)c1ccc(cc1)CC/N=C(/Nc1nc(cc(n1)C)C)\N	408950
Fc1cc(c2oc(c(n2)CCOc2cc3OC(=O)[C@H](C(=O)OC)Cc3cc2)C)ccc1	597031
S=C1N(c2c(cccc2)[C@@H]1C(=O)c1ccc(cc1)C(=O)OC)C	364844
Fc1c(F)c(N(Cc2ccc(cc2)C(=O)OC)CCCc2c(O)nc(nc2N)N)ccc1[N](=O)O	149803
O=C(OC)[C@@H]1N([C@@H]2c3n(c4c(c3C1)cccc4)C(=O)CC2)Cc1ccccc1	355550
O=C(OC)c1ccc(cc1)[C@H]1Nc2c(cc(cc2)C(=O)O)[C@H]2[C@@H]1CC=C2	589577
S(=O)(=O)(N1CCC2(Nc3c(n4c2ccc4)cccc3)CC1)c1ccc(cc1)C(=O)OC	688611
S(=O)(=O)(c1cc2c(n(c(c2)C(=O)OC)C(=O)c2ccc([N](=O)O)cc2)cc1)C	143026
ClC1=C(OC)C2(O[C@@H]1c1cc(c(cc1)C(=O)OC)C(=O)C)C(=O)c1c(cccc1)C2=O	639658
O(c1c(OC)cc(O)cc1C(=O)OC)c1c(c(O)cc(c1)C)C(=O)O	543447
o1c2c3c(c(OCCN4CCCC4)c(c2c2c1C(=O)c1c(cccc1)C2=O)C(=O)OC)cccc3	437945
O1OCCCOOC21CCC(Cc1ccc(cc1)C(=O)OC)CC2	522906
o1c(N)c(c2c1c(c1c(oc(N)c1C(=O)OC)c2)c1ccc(cc1)C)C(=O)OC	703126
Fc1ccc(c2c(c(nc(c2CO)C(C)C)C(C)C)C(=O)OC)cc1	335992
s1c(nc2c1cc(OC)cc2)NC(=S)Nc1cc(c(O)cc1)C(=O)OC	458081
Clc1c(c(Cl)ccc1)c1noc(NC(=O)NN2CCCCC2)c1C(=O)OC	686610
Clc1cc2c(NC(=O)[C@]32[C@@H](c2c(OC)cc(OC)cc2C(=O)OC)C3)cc1	444483
s1c(ncc1)c1ccc(cc1)[C@@H]1[C@H]([C@@H]2N[C@H](C1)CC2)C(=O)OC	434636
S=c1n(cnc2c1c(cc(OC(=O)C)c2)C(=O)OC)c1ccc(OC(=O)C)cc1	443575
s1c2[nH]nc(c2cc1C(=O)OC)CN1CCCCC1	434139
O(c1c(O)cc2c(c3n(c(cc3c3cc(OC)c(O)cc3)C(=O)OC)cc2)c1)C	448982
s1c([N](=O)O)c([N](=O)O)cc1c1ccc(cc1)[C@H]1[C@@H]([C@H]2N([C@@H](C1)CC2)C)C(=O)OC	400961
Clc1c(OC)c2c(cc(O)c3c2C(=O)c2c(c(O)c(c(c2)C(=O)OC)[C@@H](OC(=O)C)C)C3=O)cc1C	521022
O=C(OC)c1c(c2c(cc1C(=O)OC)[C@@]1([C@@H]([C@@](C(=O)OC)(CCC1)C)CC2)C)C(=O)C	338210
s1c2c(cc1C(=O)OC)[C@]13[C@H](CN(C(=O)c4[nH]c5c(OC)c(OC)c(OC)cc5c4)C1=CC2=O)C3	710207
O(c1ccc(c2c3c(ccc2)CN([C@@H](C(=O)OC)C3)C(=O)C(c2ccccc2)c2ccccc2)cc1)C	313632
Fc1c(c(F)cc(c1)C(=O)OC)c1c(=O)ccn2c1cccc2c1c(F)cc(F)cc1	727010
s1c(nc(c1)CSc1nnc([nH]1)Nc1ccc(cc1)C(=O)OC)C	487513
S(c1cc(F)cc(c1)C1CCOCC1)c1ccc(cc1)/C(=N/OCc1onc(c1)C(=O)OC)/C	134572
O(c1nc(ccc1)/C=C\1/[C@@H]2[C@@H]([C@@H]3N([C@H](C2)CC3)C1)C(=O)OC)C	295529
O=[N](O)c1c(cccc1)Cn1cncc1CNc1cc(c2ccccc2)c(cc1)C(=O)OC	601298
o1nc(c(N)c1c1cc(ccc1)/C=C\COc1c(c(O)ccc1)C(=O)OC)C(=O)O	411722
s1c(c2c3c(cc(OC)c(OC)c3)cc(c2C(=O)OC)C(=O)N2CCN(CCO)CC2)ccc1	132237
O=c1n(c(c(c2ccccc2)cc1C(=O)OC)c1ccc(N(C)C)cc1)C	186712
Cl[C@@H](F)C(=O)NC1(C(=O)NCc2c(F)cc(c3c(c(F)ccc3)C(=O)OC)cc2)CC1	466135
O=C(OC)c1c(nc(c2c1C(=O)C=C(NC1CCCCC1)C2=O)C)C	577370
O=[N](O)N1[C@@H]2[C@H]([C@H](OC(=O)c3ccccc3)C[C@H]1CC2)C(=O)OC	271246
Clc1cc(Nn2c(S)nc(c2C(=O)OC)C)ccc1	659543
O(c1c(cccc1)C(=O)c1c([nH]c(c1C(=O)OC)C)C)C(=O)c1c(O)cccc1	249913
O=C(OC1CCCCC1)c1[nH]c2c(c1C)C(=O)[C@@H]([C@@H](C2)C)C(=O)OC	571948
S=C=Nc1cc(NC(=O)O[C@H]2[C@@H]([C@H]3N([C@@H](C2)CC3)C)C(=O)OC)ccc1	214818
O=C(OC(C)(C)C)Nc1ccc(cc1)/C=C/C(=O)N1C2=CC(=O)c3[nH]c(c(c3[C@]32[C@@H](C1)C3)C(=O)OC)C	393297
o1c2c(c(=O)c(c1c1ccc(OCc3ccccc3)cc1)C(=O)OC)cccc2	377621
O(c1c(OC)c2nc3c(O)n4c5c(c3c2cc1OC)C(=O)c1[nH]c(c(c1[C@]15[C@@H](C4)C1)C(=O)OC)C)C	206835
Clc1c(ccc(F)c1)CS(=O)(=O)[C@@H]1C(=CCCC1)C(=O)OC	565998
S1[C@H]2[C@@H](SC1=S)C(=S)C(=C(C2=S)C(=O)OC)C(=O)OC	469043
O([C@@]12[C@@H]3[C@](OC(=O)[C@]1(CC3)CC=C(C(=O)OC)CC2)(/C=C/C=C(/C(=O)N1CC1)\C)C)C(=O)C	519131
O=C(OC)C1=C(N(C(=C(C(=O)OC)[C@H]1c1ccc(cc1)C)C)C)C	686511
ClCC1=C([C@H](c2c3c(ncc2)cccc3)C(=C(N1)C)C#N)C(=O)OC	725317
O=c1c(c(n(c(c2ncccc2)c1)Cc1ccc(cc1)C)c1ncccc1)C(=O)OC	520354
O=C(OC)C1=C(O)C[C@@H](N([C@@H]1c1ncccc1)CC=C)c1ncccc1	520345
O[C@@H](C(O)(C)C)CC[C@H]([C@@H]1[C@@]2([C@@]([C@H]3C(=CC2)[C@@]2([C@@H](C(C(=O)C(=C2)C(=O)OC)(C)C)CC3)C)(CC1)C)C)C	419316
Clc1c(cccc1)[C@@H]1n2c(=NC(=C1C(=O)OC)C)s/c(=C/c1c(OC(=O)C)cccc1)/c2=O	688927
Oc1cc(ccc1)[C@H]1N([C@@H](c2cc(O)ccc2)[C@]2(C(=O)OC)C(=O)[C@@]1(C(=O)OC)CN(C2)C)C	396065
O=C(OC)C1(NC(=O)c2ccc(n3nc(c(c3N)c3ccccc3)C)cc2)CCCC1	633809
S1C(=O)N([C@@H](c2cc3c(cc2)cccc3)C(=O)OC)C(=O)/C/1=C\c1oc(cc1)C	261249
S(=O)(=O)(NC(=N)OC)c1c(cc(cc1C)C)C	179183
FC(F)(F)CC(=O)Nc1c(nccc1)NC[C@@H]1CC[C@](c2ccccc2)(C(=O)OC)CC1	494541
S(C[C@H](n1c(=O)n2n(c1=O)CC=C[C@H]2C(=O)NC[C@@H]1CC[C@@H](N)CC1)C(=O)OC)C1CCCCC1	147139
S(=O)(=O)(NC(=N)OC)C(F)(F)C(F)(F)C(F)(F)C(F)(F)F	179190
O1c2c(N(C(=O)[C@H]1Cc1ccc(cc1)C(=N)N)C)ccc(NC(=O)[C@@H](C(=O)OC)Cc1ccccc1)c2	588102
O=C(OC)[C@@H](NC(=O)[C@H](Nc1ncnc2c1C(=O)C(=CC2=O)OC)CC(C)C)CC(C)C	334794
s1c2c(c(c1)C(=O)N([C@H](C(=O)OC)CC(C)C)C1CCC3(OCCO3)CC1)cccc2	617110
O1c2c(OC1)ccc(c2)[C@@H](c1c2c(n(O)c3c1cccc3)cccc2)C(=O)OC	267755
FC(F)(F)c1cc(ccc1)C1(O)CCN(CC1)CCC(c1ccccc1)(c1ccccc1)C(=O)OC	410277
O=C(OC)[C@@H](NC(=O)c1c2c(nc(c3[nH]ccc3)c1)cccc2)c1ccccc1	178886
O1c2c(OC1)cc1c(n(c(c1)C(=O)CC(=O)C(=O)OC)C)c2	413387
Clc1ccc(S(=O)(=O)[C@@H](c2c(F)ccc(F)c2)[C@@H](C(=O)OC)C)cc1	423467
FC(F)(F)c1cc(cc(c1)CO[C@@H]1[C@@H](N(C(=O)C(=O)OC)CCC1)c1ccccc1)C(F)(F)F	203780
O=C(OC)C(=C[C@]1([C@H]2C[C@@H]([C@@H](C1)C=C2)C(CCNC(=O)CCC(C)C)(C)C)C)C(=O)OC	498314
o1c(ccc1CCCCCCN/C(=C/[N](=O)O)/NC)CN(C)C	515987
Brc1c2n(c(O)c(c2ccc1)C1=Nc2c(cccc2)/C/1=N/OCCN1CCCC1)C	453274
Clc1c(Cl)ccc(c1)[C@H]1c2c(cc(S(=O)(=O)NCCO)cc2)[C@@H](NC)CC1	441321
S(c1nnc(n1C)[C@@H]1CCN(C/C=C/c2ccccc2)CC1)C[C@H]1OCCC1	688135
S(c1nnc(n1C)c1cnncc1)CCCN1C[C@]2(c3ccc(cc3)C(F)(F)F)[C@H](C1)C2	710144
O=C(N[C@H](c1[nH]c(cn1)C(C)(C)C)CCCCCC(=O)C)C1CCN(CC1)C	616639
[Si](C#Cc1cc2c(N3[C@@H](C(=NC3)C(=O)OC(C)(C)C)CN(C2=O)C)cc1)(C)(C)C	549771
S=C1NC(=O)C(=Cc2n(cc(c2)C(=O)Cc2ccccc2)C)C(=O)N1	346803
S(=O)(=O)(Nc1ccc(cc1)CCC1=N[C@@H](c2c(cccc2)CN1C)c1ccccc1)C	237940
O=[N](O)c1ccc(N(c2cn(c(c2)C(=O)N2CCCC2)C)CC2CCCCC2)cc1	568132
O(c1ccc(c2nn(cc2c2ccncc2)C)cc1)Cc1nc2c(nc1)cccc2	663769
S(C(=N)N)CCn1c2c(c(c1)C1=C(c3cn(c4c3cccc4)C)C(=O)NC1=O)cccc2	100277
S(=O)(=O)(Nc1nc2c([nH]cc2C2CCN(CC2)C)cc1)c1ccc(F)cc1	271079
Clc1ccc(cc1)[C@@H]1[C@H](CSCc2onc(n2)C)CN(CC1)C	416895
o1c(ncc1c1cc(ccc1)CNC(=O)OCCC#N)Nc1cc2n(cc(c2cc1)C#N)C	295906
O1c2c(N(C[C@]1(COc1ccc(cc1)C(=N)N)C)C)cc(N(C(=O)C(=O)O)Cc1ccccc1)cc2	571039
O(/N=C\1/C[C@@H]2N([C@H](C1)CC2)C)[C@H](c1ccc(cc1)C#N)c1ccccc1	715802
Brc1cnc(c(c1)C)CCCCNC1=NC(=O)CN1C	625955
S(=O)(=O)(c1nc(Nc2ccc(cc2)C#N)c(=O)n(c1)C)c1c(cc(cc1C)C)C	396938
S(=O)(=O)(N1CC[C@]2(c3c(cccc3)CC2)CC1)C[C@]12[C@@H](N3C(=O)N(CC3=O)C)C[C@H](C1(C)C)CC2	313860
o1c2c(c(=O)cc1c1cc([N](=O)O)cc(c1)C(=O)OC)cc(cc2)C	322724
Brc1cc(F)c(Nc2c(c(=O)n(cc2C(=O)NOCC2CC2)C)C)cc1	436060
o1n(c(=O)c2c1c(cc(c2)/C(=C/CCN1C(=O)OCC1)/c1cc(c(OC)c(c1)C)C(=O)OC)C)C	456302
Clc1c(c2nc(n(c2c2ccc(Cl)cc2)C)C(=O)NN2CCOCC2)ccc(Cl)c1	401813
FC(F)(F)c1cc(c2n(c3nc(nc(N)c3n2)C#CC2(O)CCCCC2)C)ccc1	177094
Clc1ccc(cc1)[C@@H]1[C@@H]([C@@H]2N([C@H](C1)CC2)C)C(=O)OCCCCCn1nncc1	693297
o1c(c2cc(c(O)cc2)C(=O)OC)ccc1CNC1CC(N(O)C(C1)(C)C)(C)C	477449
s1c2c(c(O[C@@H](c3ccccc3)COC(=O)Nc3n(nc(c3)C)C)ccc2)cc1C(=N)N	704593
O(c1c2nc(n(c2ccc1)C)N)c1cc2c(cc1)C(=O)N(CCC(=O)O)CCC2	619214
Clc1nc(n(c1N(CCCl)CCCl)C)[N](=O)O	173747
O1c2c(OC1)ccc(c2)Cc1n(c(nc1Cc1cc2OCOc2cc1)N)C	285572
S=C=Nc1cc2nc(O)c(c(O)c2cc1)c1cc(Oc2ccccc2)ccc1	328170
Clc1cc2nccc(SCc3nnc(SCC(=O)N4CCOCC4)n3C)c2cc1	440187
ClCCN(P(=O)(OCc1n(c([N](=O)O)cc1)C)N(CCCl)CCCl)CCCl	216666
n1c2n(c3ncccc3n(c2ccc1CNCCNCC1=N[C@@H]2N(c3ncccc3N([C@@H]2C=C1)C)C)C)C	392010
Fc1c(OCc2c3c(nc(c4ccccc4)c2)cccc3)ccc(c1)[C@@H]1N(C(=O)[C@@]2([C@@H](C(=O)O)C2)C1)C	571782
Fc1ccc(cc1)CCc1ncnc(c1)C1=C(O)C(=O)N(C1)C	480119
Brc1cc2c(oc(c3cc(OCc4n(c5c(n4)cccc5)C)ccc3)cc2=O)c(c1)C(=O)O	146329
s1c(nnc1c1n(c([N](=O)O)cn1)C)N/N=C/c1cc(c(O)c(c1)C(C)(C)C)C(C)(C)C	414089
S(=O)(=O)(OCCn1nc2c3c1cc1OC(C=Cc1c3n(c1c2cccc1)C)(C)C)C	242305
S1CCN(CC1)CC(=O)Nc1ccc(c2n(c3c(n2)cc(cc3)C(F)(F)F)C)cc1	723487
Fc1c2nc([nH]c2cc(F)c1)C(F)(F)c1n(c2c(n1)ccc(c2)C(=O)NCCO)C	454237
O=C1N([C@@H]2N=C(N([C@@H]2C(=O)N1CC(=O)c1ccccc1)CC=C(C)C)[C@H]1[C@H]2[C@H](NCC2)CC1)C	618508
O(/N=C\1/[C@H]2CN(C1)CC2)CC#Cc1cc(OC)c(OC)cc1	362727
S(c1n(nnc1)C1CCCCC1)CC(=O)c1cc(OC)c(OC)cc1	732389
O=C(NCc1[nH]nnn1)c1ccc(cc1)CN(c1n(c2c(n1)cccc2)C)[C@@H]1CC[C@@H](C(C)(C)C)CC1	549923
o1c2c(c(=O)c(c1)c1cc(OC)c(OC)cc1)cc(OC)c(OC)c2	493945
o1c(nc2ncccc12)c1cc(NC(=O)c2cc(OC)c(OC)cc2)cc(c1)CN1CCNCC1	621132
S1c2nnc(n2N=C(c2cc(OC)c(OC)cc2)C1)c1c(cccc1)C(F)(F)F	660086
Fc1c(OC)ccc(c1)[C@@H](c1nc([nH]c1)N)Cc1c(OC)ccc([N](=O)O)c1	578692
O(c1c(OC)cc(c2n[nH]cc2c2cc(N)c(OC)cc2)cc1OC)C	276918
Fc1c(OC)ccc(c1)C1=NO[C@H](c2noc(n2)CCC(=O)NC2CCCCC2)C1	668229
O=c1c(N2CCN(C[C@H](O)c3cc(OC)c(OC)cc3)CC2)ccccc1	189180
Clc1cc(NC(=O)CN(C(=O)c2nn(nc2)c2ccccc2)C)c(OC)cc1	634639
Clc1cc(c(OC)cc1)c1nc(Nc2cc3n[nH]cc3cc2)cc(n1)N	218937
O(c1c(OC)ccc(c1)C1=NN(C(=O)[C@H]2[C@@H]1CC=CC2)Cc1ccc(cc1)CN1CCOCC1)C	694342
O(c1ccc(cc1)CCn1n(nnn1)C1(c2ccc(cc2)C)CC1)C	463425
Clc1c(nc(OC)cc1)Nc1ncnc2c1c(OC(C)C)cc(OCCN1CCCC1)c2	433630
S(=O)(=O)(NN1C(=O)N([C@@H](c2ccc(OC)cc2)C1)CCc1ccc(OC)cc1)CF	675317
O(c1c(OC)ccc(c2n(cc(n2)c2nnc(O)cc2)C)c1)C	245169
O1c2c(NC(=O)[C@H]1CCCNCCc1cc(OC)c(OC)cc1)cc1OCCOc1c2	275986
o1c2nc(n(c(=O)c2c(=O)c2c1cccc2)CCc1ccc(OC)cc1)C1CCCCC1	633409
o1c(ccc1C)CN1CCC(n2c(nc3c2cccc3)c2cc(OC)c(OC)cc2)CC1	685830
S1(=O)(=O)N(c2c(=Nc3c1ccc(OC)c3)n(ccc2)CCCc1ccc(OC)cc1)C	474931
o1nc(NC(=O)c2ccc(OCC=C)cc2)c(n1)c1cc(OC)c(OC)cc1	626150
Fc1c(Oc2c3c(ncc2)cc(OC)c(OC)c3)ccc(c2c(=O)n(c(nc2)[C@@H](N)c2ccccc2)C)c1	571056
S(=O)(=O)(c1cc(OC)c(OC)cc1)[C@H](CC(=O)NO)CCCCc1cc2OCOc2cc1	164248
O(c1c(OC)ccc(c2nc3c(nc(nc3N3CCCCC3)N)nc2)c1)C	263289
O(c1c(OC)ccc(c2cncc(c2N(c2cc3c([nH]cc3)cc2)C)C#N)c1)C	578793
s1c(ncc1c1cc(OC)c(OC)cc1)/C=C\1/SC(=S)N(C1=O)CC(=O)O	435505
O(c1c(OC)cc2ncc(nc2c1)N[C@@H]1[C@@H]2C[C@H](C1)CC2)C	272048
s1c(n2cnc3c2cc(OC)c(OC)c3)cc(OCc2ccc(S(=O)(=O)C)cc2)c1C(=O)N	469230
Clc1c(F)cc2[nH]cc(c3ncnc4c3cc(OCCCN3CCOCC3)c(OC)c4)c2c1	554619
O(c1c(OC)cc(c2n(nnc2)c2cc(O)c(OC)cc2)cc1OC)C	607051
O1c2c(OC1)ccc(c2)[C@@H]1N(c2ncc(cn2)c2cc(OC)c(OC)cc2)CCc2c1[nH]c1c2cccc1	374344
O(c1c(O)cc(cc1)C(n1ncnc1)c1cc(O)c(OC)cc1)C	566997
O1c2c(OC1)ccc1c2c(c2cc(OC)c(OC)cc2)c(c(c1)C(=O)N)C(=O)O	397860
S(=O)(=O)(c1ccccc1)C1=NO[C@H](c2cc(O)c(OC)cc2)[C@H]1c1cc(OC)c(OC)c(OC)c1	397691
O(c1c(OC)cc2c(nc(nc2c1)N1CCC(c2n[nH]c(c3cc(OC)c(OC)cc3)c2)CC1)N)C	688043
O(c1c(OC)cc2c(c3n(cc(c3c3cc(OC)c(OC)cc3)c3cc(O)c(O)cc3)CC2)c1)C	673365
O(c1c(OC)ccc(c1)[C@H]1O[C@@H](OCc2ccc(n3c(nc4c3cccc4)C)cc2)CC1)C	152833
O(c1c(OC)ccc(c2c(cc(cc2)C(=O)N[C@@H](CCCc2cnccc2)C)CC=C)c1)C	180360
Cl[C@@H]1N(NC(=O)c2cc(OC3CCCC3)c(OC)cc2)C(=NC=C1)Cl	170689
s1c([N](=O)O)ccc1C1=NO[C@H](O1)c1ccc(OC)cc1	724875
O(c1c(OC)ccc(c1)[C@]1(c2c(N(C(=O)N(C)C)C1=O)cccc2)Cc1ccncc1)C1CCCC1	175414
O=[N](O)c1c(O/N=[N](/O)\N(C)C)cc(N(c2ccc(OC)cc2)C)c([N](=O)O)c1	452811
S(c1nn(nn1)c1ccc(OC)cc1)CC(=O)c1cc(O)c(O)cc1	570484
O(c1ccc(c2ncc(cn2)[C@H]2N3[C@@]4([C@@H](CN(c5ccccc5)C4=O)C2)CCC3)cc1)C	687636
ONC(=O)CN(C(=O)CN(C(=O)Nc1ccc(Oc2ccccc2)cc1)C(C)C)C(C)(C)C	255781
O(c1ccc(c2[nH]c(nc3nc(nc23)C2CCCCC2)c2ccccc2)cc1)C	446422
O(c1ccc(cc1)[C@@H](N[C@@H]1CC([C@@H](C(=O)[C@H]2CC[C@@](NC(=O)C)(c3ccccc3)CC2)CC1)(C)C)C)C	667902
O1c2c(c(OC)cc(OC)c2)[C@@]2(O)[C@@]1(c1ccccc1)[C@@H](c1ccc(OC)cc1)C[C@@H]2O	660583
Clc1c(OC)ccc(c1)CC[C@@]1(OC(=C(Sc2nncn2C)C(=O)C1)O)C1CCCC1	459378
Fc1ccc(n2nc(c3c2[C@@H](Cc2cc(OC)c(OC)cc2)CCC3)C=O)cc1	238247
Fc1c(Nc2ccc(cc2)C(=O)c2c(OC)ccc(c2)CCC(N)(C)C)ccc(F)c1	297937
O(c1cncc(c2c(cc3c(c2)ccc(OC)c3)Cc2ccc(OC)cc2)c1)C	570390
s1c2n3c(SCc4ccccc4)nnc3n(c3ccc(OC)cc3)c(=O)c2c2c1COC(C2)(C)C	689856
o1nc(nc1c1[nH]c2c(c(ccc2)CCN(C)C)c1)CCc1ccc(OC)cc1	451898
O=c1n2c(nc(c1)Cc1cc(OC)c(OC)cc1)cccc2O	488773
O(c1c(OC)ccc(c2cnc(cc2)C(=O)N)c1)[C@@H]1[C@@H]2C[C@H](C1)CC2	372826
s1c(nnc1Cc1cc(ccc1)C(F)(F)F)NC(=O)c1cc(OCCO)c(OC)cc1	661982
Clc1c(cccc1)CN1CCN(CCSc2nc(N)c(c(n2)N)Cc2ccc(OC)cc2)CC1	272358
O/N=c\1/c2n(ccc2)c2c1[nH]cc2c1cc(OCc2ccccc2)c(OC)cc1	598349
s1c(c2cc(c(OC)cc2)/C=C/C(=O)c2cc(OC)c(OC)c(OC)c2)ccc1	154372
Brc1cc(c(N(S(=O)(=O)c2ccc(OC)cc2)C)c(c1)C)C(=O)NO	121137
O(c1ccc(N2CCN(Cc3n4c(nc3C)cc(nc4C)C)CC2)cc1)C	662282
O(c1c(OC)ccc(c1)[C@]1(C#N)C[C@@H]2[C@@H](C[C@@H](C(=O)O)C2)C1)C1CCCC1	134918
S(=O)(=O)(c1ccc(OC)cc1)c1ccc(cc1)CN(c1c2c3c(N=C(NO)c3ccc2C)cc1)C	366475
S(=O)(=O)(N[C@H](c1ccc(cc1)Cc1c(S(=O)(=O)c2ccc(OC)cc2)cc(OC)cc1)C)C	431168
O(c1cc(OC)cc(c1)/C=C\1/C(=O)N(NC1=O)c1ccc(OC)cc1)C	620996
S(=O)(=O)(c1ccc(OC)cc1)c1ccc(cc1)C(=C)[C@H]1CCN(C2CCN(C(=O)C3CC3)CC2)CC1	214871
S(=O)(=O)(c1c(c2cc(F)c(NC(=O)c3n(nc(c3N)C#N)c3ccc(OC)cc3)cc2)cccc1)C	453056
S(=O)(=O)(C1=NN(c2ccc(OC)cc2)[C@@H]2[C@H]1CCN(c1ccc(cc1)C1(CN(C)C)CC1)C2=O)C	595682
Clc1c(Cl)ccc(c1)c1sc2n(c(nc2n(n1)C(=O)C)Cc1ccc(OC)cc1)C(=O)C	638797
O(c1ccc(cc1)Cn1c(nc(c1)Cc1ccc(OC)cc1)NC1=NC(=O)N(C1=O)C)C	309772
O=[N](O)c1nn(n(O)c1Nc1c(cc([N](=O)O)cc1)C)c1ccc(OC)cc1	685702
s1c(S)nnc1NC(=O)N[C@H](C(=O)N1CCN(c2ccc(OC)cc2)CC1)Cc1ccccc1	156219
O(c1ccc(c2nc(cc3c2[nH]c2c3cccc2)C(=O)N/N=C/c2ccc(N(C)C)cc2)cc1)C	678232
FC(F)(F)c1nn(c2c1CCN(c1ccc(cc1)C1(CN(C(=O)C)C)CC1)C2=O)c1ccc(OC)cc1	548794
O(c1ccc(c2nc(nnc2)N/N=C/c2ccc(O)cc2)cc1)C	688940
S1[C@H](N(C(=O)C1)CC(C)C)c1c(cncc1)c1ccc(OC)cc1	494883
O(c1c(OC)c(c2ccc(OC)cc2)ccc1OC)C	141285
o1c2c(c(=O)cc1C(=O)O)cc(OCCCN1CCC(=C(c3ccccc3)c3ccccc3)CC1)cc2	231476
s1c(nc(c1c1ccc(OC)cc1)c1ccc(OC)cc1)CNC(=O)C1=NNC(=O)CC1	121867
O(c1ccc(cc1)[C@H]1n2nnnc2NC(=C1C(=O)OC1CCCCC1)C)C	688645
O(c1c(OC)cccc1)C[C@@H](O)Cn1nc(c2ccc(OC)cc2)cc1C(=O)NN	567009
O1c2c(OC1)ccc(c2)C1=C([C@](OC1=O)(O)c1ccc(OC)cc1)Cc1ccc(NC(=O)C)cc1	107925
O(c1cc2c(cc1)[C@H](c1ccc(OC)cc1)CN(C2)C)CCCN1CCN(C(C)C)CC1	493987
O(c1ccc(cc1)C1(OC(=O)c2c3c(ccc2)cccc13)c1ccc(OC)cc1)C	205008
S1c2c(n3c(ccc3)C(=C1c1ccc(OC)cc1)OC(=O)C)cc(OC)cc2	146791
O(c1ccc(cc1)[C@](O)(c1cncnc1)C(C)(C)C)C	139007
Clc1ccc(cc1)/C=C/Cn1nc(c(c2ccc(OC)cc2)cc1=O)c1ccc(OC)cc1	224752
O(c1c2c(n(/c(=N/Nc3ncccc3)/c(c3ccc(OC)cc3)c2)C)cc(OC)c1)C	237222
O(c1ccc(cc1)C1=C(NC[C@@H](c2ccccc2)C)C(=O)C1=O)C	420534
O=c1n2n(nc1c1ccc(cc1)C)c(nc1c2cccc1)NC(=O)c1ccc(OC)cc1	502813
s1c(nc(c1)C)c1c(=O)n(c(c(c2ccc(OC)cc2)c1)c1cnncc1)C	186451
O=c1[nH]nc(nc1/C(=N/Nc1ccccc1)/c1cc(OC)c(OC)c(OC)c1)c1ccc(OC)cc1	598271
O(c1ncc(cc1)C[C@H](c1cc(OC)c(OC)c(OC)c1)C#N)C	268854
Clc1c(cc(O[C@H](C(=O)O)C)cc1)Cn1c2nc(OC)ccc2c(c1C)C(=O)c1ccc(OC)cc1	550517
O(c1c(c2c(n3c(c2)cccc3)C(=O)c2cnccc2)ccc(OC)c1)C	569116
Fc1c(ccc(OC)c1)C(=O)/C=C/c1c(N2CC[N](CC2)(C)C)ccc(c2c(OC)cccc2)c1	421236
O(c1ccc(cc1)/C=C\1/C(=O)[C@@H](CN(C)C)CCC1)C(=O)c1ccc(OC)cc1	311428
Clc1c(c2oc(Sc3ncccn3)c(n2)c2c(OC)c(OC)c(OC)cc2)cccc1	670062
o1nc(nc1c1c(cccc1)C)c1c(OC)nc(c2ccc(OC)cc2)cc1	554804
S(c1c(c(c2c(OC)cc(OC)cc2)c(c(N)c1C#N)C#N)c1ccc(F)cc1)C	620550
S(=O)(=O)(c1ccc(cc1)C#CC(=O)c1c2c(c(OC)cc1)cccc2)C	439795
Clc1cn(O)cc(Cl)c1NC(=O)c1c2[nH]c(nc2c(OC)cc1)C(C)C	250292
O(c1c(c2n(c3ncccc3n2)CC(=O)Nc2c(cc(cc2C)C)C)ccc(OC)c1)C	627926
O(c1c(OC)ccc(c1)CC(=O)N1[C@@H](c2ccccc2)CN(/C(=N\C#N)/Nc2c(cccc2)C)CC1)C	537000
O(c1cc(c(c2c3n(nc2C)c(nc(n3)C)N(C2CC2)CCC#N)cc1)C)C	620008
FC(F)(F)c1nc2c(OC)ccc(c3oc(c(n3)C(=O)N3CCCC3)CN)c2cc1	513600
FC(F)(F)c1cc2nc([nH]c2cc1)c1c([N](=O)O)cc(OC)cc1	723915
O=[N](O)[C@H]1[C@H](c2c(OC)c(OC)c(OC)cc2)CC=CC1	141247
Clc1ccc(c2c3n(nc2CC)c(=O)cc([nH]3)c2ccc(OC)cc2)cc1	591842
[S@@](=O)(c1ccc(cc1)C#Cc1c(cc(OC)cc1)C[C@H](N(CCc1cc(OC)c(OC)cc1)C)C)C	363133
Clc1c(ncnc1)NC(=O)c1c2c(oc(c2)C(=O)C)c(OC)cc1	206327
o1c(c2c(nnc3c2cc(OC)c(OC)c3)/C=C\C(=O)C)ccc1C	688924
O1c2c(cc(O)c(OC)c2)C(=O)C[C@@H]1C(=O)NCc1ccccc1	419284
O=N(=O)c1c(OC)c2c(O[C@@]3(N(c4c(cc(N(=O)=O)cc4)C3(C)C)C)C=C2)cc1OC	633282
Clc1c(F)c(Nc2ncnc3c2cc(c(OC)c3)CN([C@H](C(=O)N)C)CCN(C)C)ccc1	446705
O(c1c(OC)ccc(c1)CC(=O)N[C@H](N/C(=N\C#N)/Nc1c2c(nccc2)ccc1)C(C)(C)C)C	537668
FC(F)(F)C(=O)N[C@@H]1c2c(c3c(OC)c(OC)c(OC)cc3CC1)ccc(=N)c(O)c2	285329
O(c1c(Nc2nc3[nH]ccc3c(n2)N2c3c(cccc3)CC2)cc2N(C(=O)CN(C)C)CCc2c1)C	595340
o1c(=O)cc(c2c1cc(OC)c(OC)c2OC)c1cc(O)c(O)cc1	711280
o1c2c(c(O)c(c(OC)c2)CC=C(C)C)c(c1c1c(O)cc(O)cc1)C=O	669412
FC(F)(F)c1c(OC)cc2c(N(C(=O)Nc3cncc(c4cnccc4C)c3)CC2)c1	114224
Clc1nc2c(c(OC)c(OC)c(OC)c2)cc1c1ccccc1	208827
O(c1c(OC)cc2c(O)nc(nc2c1)N1CCC(Nc2ccc(cc2)C(=O)OC(C)(C)C)CC1)C	337591
O(c1c(OC)cc(cc1OC)[C@H]1c2c(NC3=C1C(=O)OC3)cc(OC)c(OC)c2)C	489496
O(c1c(OC)cc2c(nc(nc2c1)NCCn1c(ncc1)C)NCCc1ccccc1)C	626841
O1c2c(OC1)cc1c(c2)[C@H]2N(C(=O)c3c(cc(OC)c(OC)c3)[C@H]2C1=O)Cc1ccccc1	233294
O(c1c(OC)cc2nc3c4c(cccc4)CCc3c3c2c1N(C(=O)CN1CCN(CC1)C)CC3)C	388135
o1c2nc3c(c(OCCCCOc4ccccc4)c2cc1)cc(OC)c(OC)c3	664807
Brc1c(OC)cc2c(NC(=O)/C/2=N\NC(=O)c2cc(OC)c(OC)c(OC)c2)c1	660026
ClCCNc1ccc(c2nccc3c2cc(OC)c(OC)c3)cc1	179156
Fc1cc2onc(c2cc1)CCCN1CCC(c2noc3c2cc(OC)c(OC)c3)CC1	374755
o1c(ccc1)/C=C(/CN1CCN(C[C@@H]2ON=C3c4c(OC[C@@H]23)cc(OC)c(OC)c4)CC1)\C	262264
O=c1c2c(OC)cc3O[C@@H]([C@@](O)(COC(=O)C)C)Cc3c2n(c2c1cc1c(c2)cccc1)C	616842
O(c1c(OC)cc2c(c1)CCN=C2c1c(O)cccc1)Cc1ccccc1	345332
FCc1cc(ncc1)[C@@H]1[C@@H](N)C[C@@H]2N(C1)CCc1c2cc(OC)c(OC)c1	701110
S=c1n(c(=O)c2c([nH]1)cc(OC)c(c1ocnc1)c2)CCc1ccncc1	403004
O(c1cc2c3N(C(=O)[C@@H](N=C2c2ccccc2)NC(=O)c2nnc4n(nc(c4)C)c2C)CCc3c1)C	341908
o1cncc1c1c(OC)cc2nc(c3cc4c(cc3)CC[C@@H]4N(C)C)cc(O)c2c1	352981
S(=O)(=O)(N1[C@@H]2[C@@H]3N(C(=O)[C@H]1CCC2)CCc1c3c(OC)cc(OC)c1)c1cc(ccc1)C	437970
o1c(ccc1)[C@H]1N(N=C(c2ccc(OC)cc2)C1)c1n(c(=O)c2c(n1)cccc2)C	556416
S(c1n(c(=N)c2c(n1)cc(OC)c(OC)c2)C1CCCCCC1)CCCC#N	627516
O1c2c(OC1)cc1c3ncc4c(c3Cc1c2Cn1cncc1)cc(OC)c(OC)c4	696388
O(c1c(OC)cc2c3c(ncc2)[C@](OCc13)(OC)CC=C)C	426119
O=c1n(c(=O)c2c([nH]1)cc(OC)c(OC)c2)Cc1ccc(cc1)C(=O)NCc1ccc(cc1)C	746096
s1c2c(cc1C(=O)CCc1ccn(cc1)Cc1ccc(cc1)C(=O)OC)cc(OC)c(OC)c2	239096
O=[N](O)CCc1c2c3c(ncc2c2c(cc(OC)c(OC)c2)c1)cc1OCOc1c3	554129
O=c1n(c2nccc(c3c4c(cc(OC)c(OC)c4)cc(c3CO)CO)c2)cccc1	110679
Clc1c(F)c(Oc2ncnc3Oc4c(cc(OC)c(OC)c4)CNc23)ccc1	458889
s1c(S(=O)(=O)N2c3c(cc(OC)c(N4C[C@H](N[C@H](C4)C)C)c3)CC2)ccc1c1ncccc1	517745
O1c2c(OC1)ccc(OC[C@H]1CN(CCC1)CCCC(=O)N1Cc3c(cc(OC)c(OC)c3)CC1)c2	269368
S(=O)(=O)(N)c1ccc(n2nc(c3SCc4c(c23)cc(F)c(OC)c4)C(F)(F)F)cc1	255541
O=C(N[C@@]12C[C@H]3C[C@@H](C1)C[C@@H](C2)C3)N[C@H]1CC[C@@H](OCCCN2CCOCC2)CC1	489331
O(c1c(OC)c2c3c(O)c(OC)c(OC)cc3C[C@H]([C@@H]([C@H](O)c2cc1O)C)C)C	566699
Brc1c(=O)cc(ccc1)[C@H]1c2c(OC)c(OC)c(OC)cc2CC1	318883
O=c1n(c(=O)c2[nH]c(nc2n1CC(C)C)Cc1cncc2c1cc(OC)c(OC)c2)CC(C)C	508298
O(c1c(OC)c2c(cc1OC)C/C(=C\c1cc(c(O)c(c1)C)C)/C2=O)C	342438
Clc1c(F)c(ccc1)Cc1c(OC)cc2N([C@H](CO)C(C)C)C[C@@H](C(=O)O)C(=O)c2c1	521610
S(=O)(=O)(O)C.o1c2c(c3c(n(cc4c3cc(OC)c(OC)c4)C)c3c2cc(OC)c(OC)c3)cc1	424696
O(c1c(OC)c2c3c4c(n(c(=O)c4ccc3)CCCC=O)cc2cc1OC)Cc1ccccc1	295731
O(c1c(OC)cc2c(c3n[nH]c(Nc4ccccc4)c3C2)c1)C	431641
S(c1c(=O)cc2c(c3c(OC)c(OC)c(OC)cc3C[C@@H]2COC(=O)c2cc(ccc2)C#N)cc1)C	174504
O(c1c(OC)cc2c(c1)C(=O)[C@@H]([C@H](O)C1CC[N](Cc3ccccc3)(CC1)C)C2)C	238915
ClCCc1c(NC(=O)c2[nH]c3c(OC)c(OC)c(OC)cc3c2)cc(O)cc1	404828
S=c1[nH]c(cc2c1C(=O)O/C/2=C/c1[nH]c2c(cc(OC)c(OCc3ccccc3)c2)c1)C	615417
O(c1ccccc1)CCNC(=O)c1c(nc(nc1)N(Cc1ccccc1)C)c1cc(OC)cc(OC)c1	556538
FC(F)(F)C(=O)Nc1ncc2c(nc(N)c(c3cc(OC)cc(OC)c3)c2)c1	321991
O(c1c(OC)cc2c(c1)[C@@H](N1[C@H]([C@@H]3N([C@H]([C@@H]1C#N)Cc1c3cc(OC)c(OC)c1)C)C2)COC(=O)C)C	440445
Clc1c(c2nc(nc(N(C)C)c2CN(C)C)c2cc(OC)cc(OC)c2)ccc(Cl)c1	408653
S(c1nnc(n1C)c1cc(OC)cc(OC)c1)c1cc(N(=O)=O)c(cc1)C#N	627005
S1(=O)(=O)N(c2cc(OC)cc(OC)c2)C(=O)N(c2c1cccc2)Cc1ccc(cc1)C(C)(C)C	686418
O(c1cc(OC)cc(c1)C(=O)Nc1n[nH]c2c1CN(c1c(nccc1)C(=O)C)C2)C	748273
Clc1cc(c2O[C@H](CNC(=O)c3cc(OC)cc(OC)c3)Cc2c1)c1ccncc1	683955
S1C(=NC(=O)C1)/C(=C\c1cc(OC)c(O)cc1)/c1n(c2ncccc2n1)C	631475
O=[N](O)/C(=C/c1c(c(OC)c(OC)c(OC)c1)c1c(cccc1)/C=C(\[N](=O)O)/C)/C	590891
Fc1c(c2cc(OC)cc(OC)c2)ccc(c1)[C@@H](C(=O)O)C	273817
O(c1cc(OC)cc(c1)[C@@H]1C(=Nc2c(cnc(N(C(=O)C)CCCCO)c2)C1)NC(=O)NC(C)(C)C)C	418181
Clc1ccc(c2nc(sc2)/C(=C\c2cc(OC)c(O)c([N](=O)O)c2)/C#N)cc1	689716
s1c(nnc1)NC(=O)/C(=C/c1cc(OC)c(OCCOc2c(cccc2C)C)cc1)/C#N	414052
O1c2c(OC1)ccc(c2)[C@@H]1C2=C(N=C(/C/1=C(\OC[C@@H](OC)c1ccccc1)/O)C)CCCC2=O	214367
O(c1nc(OC)cc(OC)n1)[C@H](C(=O)O)C(O)(c1ccccc1)c1ccccc1	204010
Clc1ccc(N/C(=N/c2c([N](=O)O)ccc3O[C@]([C@H](O)Cc23)(C(OC)OC)C)/NC#N)cc1	321886
Fc1ccc(cc1)[C@H]1O[C@H]([C@H]2O[C@@H](OC[C@H]2O1)c1ccc(F)cc1)C(OC)OC	613546
ClCC(=O)Nc1ccc(SCc2nc(OC)cc(OC)n2)cc1	687089
Clc1c(n2nc(n(c2=S)C[C@H]2OCCC2)c2cc(OC)cc(OC)c2)ccc(N(=O)=O)c1	641866
S(=O)(=O)(Nc1cc(OC)c(Nc2c3c(oc(=O)cc3)nc3c2cccc3)cc1)C	556085
O(c1c(cc(c(O)c1)/C=C/C(=O)O)[C@H](O)CC(C)C)C	658388
s1c(nc(c1)/C=C/[C@H](OC)[C@H](/C(=C\C(=O)N)/OC)C)c1nc(sc1)[C@@H](/C=C/C=C/C(C)C)C	684350
FC(F)(F)C(=O)O.O(c1c2c(n(c(cc2cc(OC)c1)C)c1ccc(cc1)C(C)C)C)C	574670
S=c1n2c3c(c(OC)cc(OC)c3)c(c2c(=S)n1CC=C)C	350712
Clc1c(OC)cc(O)c(c1C)C(=O)O[C@H]1C2=C([C@@H](O)[C@H]3[C@@H]([C@]2(C1)C)CC(C3)(C)C)C=O	717400
Fc1ccc(c2noc(n2)[C@@]23CC[C@@](c4nnc(n4C)c4c(OC)cc(O)cc4)(CC2)CC3)cc1	432829
s1nc(SCc2ccccc2)n2c1=NC(=O)/C(=C/c1cc(OC)c(O)cc1)/C2=N	524379
Clc1c(Sc2n(c3nc(F)nc(N)c3n2)CCCC#C)cc(OC)c(OC)c1OC	420723
S(c1c[nH]c2c1cc(OC(C)C)cc2)c1cc(OC)c(OC)c(OC)c1	480622
O(c1c(c(OC)cc(OCC=C)c1)C(=O)/C=C/c1[nH]ccc1)CC=C	569428
o1cncc1c1c(OC)cc(N/C(=N/c2cc(ccc2)C/N=C(/Oc2ccccc2)\NC#N)/NC#N)cc1	262510
O=[N](O)c1c(c(c(OC)c(c1)C/C=C(/CCC(=O)O)\C)C)C	321095
O[C@H]1C[C@@H]([C@@H]2N=C(OC)[C@H](N=C2OC)C(C)C)CCC1	383039
O1c2c(c(c(O)c(O)c2)CC=C(C)C)C(=O)[C@H]2[C@@H]1C(=C(OC)C=C2O)C(C=C)(C)C	621464
Clc1c(oc(=O)c2c1ccc(NC(=O)[C@H](NS(=O)(=O)c1ccc(cc1)C)C(C)C)c2)OC	113842
O(c1c2c3c(OC)cc(O)c4c3c(c3c2c(c(O)c1)C(=O)C=C3OC)C(=CC4=O)OC)C	249089
O(c1c(c(O)c2c(c1C)COC2=O)CCCCCCC(=O)O)C	380395
O=c1n(NC(=O)OC(C)(C)C)c(c2c(c1)cc(OC)c(OC)c2)c1ccc(OC)cc1	693401
O(c1c(OC)c(c(OC)c2c1[C@@H](N1C(=O)CN(CC1=C2)C)CN1C(=O)c2c(cccc2)C1)C)C	593043
o1c2c(OC)c(O)c(OC)c(O)c2c(=O)c(OC)c1c1cc(OC)c(OC)c(O)c1	222173
O1c2c(c(NC(=O)/C=C/c3cc(O)c(O)cc3)c(OC)c(c2C)C)CCC1(C)C	436071
Clc1c(O)cc(O)c2c1CC/C(=C\CC1=C(OC)C(=O)C=C(NC=O)C1=O)/C2=O	677272
Clc1nc2c([nH]c3c2C[C@H]([C@](S(=O)(=O)c2ccccc2)(F)C(=O)OC)C3)cc1	557161
O(c1c(OC)c(c(OC)c2c1[C@@H](N1[C@@H](CN(C(=O)OC(C)C)CC1=O)C2)COCc1ccccc1)C)C	592950
O=c1n(ncc(OC)c1c1ccc(cc1)C[C@H](NC(=O)N(c1ccccc1)C(C)C)C(=O)O)C	448507
O1[C@](C(=O)C(=C1OC)C(=O)/C=C/C)(/C=C/C=C/[C@H](O)C)C	618790
F[B]1(F)n2c(=Cc3n1c(c(c3C)/C=C/C(=O)OC)C)c(c(c2C)/C=C/C(=O)OC)C	720188
Fc1c(N[C@@H]2c3c(cc4OCOc4c3)[C@H]([C@@H]3[C@@H]2COC3=O)C2=CC(=O)C(=O)C(=C2)OC)cccc1	605956
o1c(OC)c(c(=O)c(c1C)C)C[C@@H]1[C@@]2([C@H]([C@@]3([C@H](OC(=CC3)C(O)(C)C)CC2)C)CCC1=C)C	595310
S(c1cc(F)c(c(c1)C1(OC)CCOCC1)C)c1cc2c(N(C(=O)CC2)C)cc1	311952
Clc1ccc(c2n(S(=O)(=O)N)nc(c2)COc2cc(F)cc(c2)C2(OC)CCOCC2)cc1	375170
O(/C(=C/C(=N)C1(OC)CCOCC1)/O)Cc1cc2c(cc1)cccc2	347849
O(c1cc(ccc1)C1(OC)CCOCC1)Cc1cc2c(c(c3ccccc3)c3c(c2)C(=O)OC3)cc1	347101
O=C(OC(C)(C)C)/C=C/c1ccc(cc1)CN(c1cc(ccc1)/C=C\C(=O)OC)C(=O)c1ccccc1	419536
O([C@]1(CN2CC[C@@H]1CC2)C#C[C@](O)(c1nnccc1)c1ccccc1)C	435528
Fc1cc(c2O[C@@H](C(=O)Nc3cnc(cc3)C3(OC)CCOCC3)CCc2c1)c1c(n(nc1C)C)C	702607
S(=O)(=O)(c1ccc(c2n(nc(c2)[C@@]2(OCCC2)OC)c2ccc(cc2)C)cc1)C	412222
Clc1cc(Oc2cc(c(cc2)CCOc2ncc(cc2)C[C@H](OC)C(=O)O)C)ccc1	468397
O(C1(OC)[C@H]2N(C[C@H](N(Cc3ccccc3)C2)CC1)C)C	490538
S1C(=N[C@H]2C1=CC(=CC2)OC)NC(=O)Nc1ccc(N2CCOCC2)cc1	458143
O(c1c2[nH]c3c(ncc(OC)c3c2ccc1)CC[C@@H](OC)C(=O)c1nccc2c1[nH]c1c2cccc1)C	714383
O=c1n(c(=O)c2n3c(nc2n1Cc1ccccc1)cccc3)C/C=C/C(=O)OC	285504
O([C@H](C#CC(=O)OC)C1CCCCC1)/C=C/C(=O)OC	726095
o1c(=O)n(nc1OC)c1ccc(NC(=O)c2ccc(cc2)C(C)(C)C)cc1	318493
[Si](O[C@@H]1[C@H](OCCC1)C/C=C/C(=O)OC)(C(C)(C)C)(C)C	415141
FC(F)(F)c1nc(nc(N2CCN(CC2)CCCCn2c(=O)c(OC)ccc2)c1)C(C)(C)C	443771
O(C(CCn1nc(Nc2c(cc(cc2C)C)C)c2c1nc(nc2)Nc1ccccc1)(C)C)C	552897
Fc1c(cccc1)C1=NC[C@@H](N(c2c1cccc2)C)CNC(=O)[C@@](OC)(c1ccccc1)C(F)(F)F	332590
s1c2c(cc1)cc(n1c2=NCC1)c1ccc(cc1)CCc1cc(OC)c(OC)c(OC)c1	272537
S1(=O)(=O)Oc2c(N(c3ncccc13)CCc1cc(OC)c(OC)c(OC)c1)cccc2	597276
O1[C@@]2(O)/C(=C\[C@H]3[C@@H](C[C@H](OC(=O)/C=C/c4ncn(c4)C)[C@@]1(C=C2)C)C(=CC[C@@H]3C(C)C)C)/C(=O)OC	428051
S1SSc2c(SS1)c(cc(OC)c2OC)CCN	350658
O(c1c(OC)cc(cc1OC)CCc1ccc(cc1)c1n2c(nnc2C)c2c(cccc2)c1)C	272534
O=[N](OCCCc1cc(OC)c(O)c(OC)c1)O	446264
O(c1c(OC)cc(cc1)[C@@H]1NC(=O)NC(=C1C(=O)O)C)CCn1c2ncccc2cc1	485030
BrCCCCC/C=C\1/c2c(n(c(=O)c3c2cc(OC)c(OC)c3)C)c2c1cc1OCOc1c2	283258
O(c1c(O)ccc(c1)/C=N/NC(=O)c1n[nH]c(c1)C1CC1)C	424162
Brc1c(O)c(OC)cc(c1)/C=N/Nc1[nH]c2c(n1)cccc2	686955
s1c2nc([nH]c(=O)c2c2c1C[C@H](CC2)C)c1cc(OC)c(OCC(=O)O)cc1	703483
S1[C@H](c2c(OC)cc(N(C)C)cc2)CC(=NCC1)c1c(=O)oc(cc1O)C	511430
O(c1c(OC)cc2c(N=C[C@H]3N(C2=O)CCC3)c1)CCCNC(=O)c1[nH]c2c(c1)cccc2	439458
Clc1c(Cl)ccc(NC(=O)C[C@@H]2SC(=NC2=O)N/N=C/c2cc(OC)c(O)cc2)c1	432035
O(/N=C\1/c2c(cccc2)[C@H]2[C@]1(OC)CCCCC2)C[C@H](O)CNCCc1cc(OC)cc(OC)c1	279109
Clc1nc(N2c3c(Cl)cc(OC)cc3CC2)c(=O)n(c1)[C@@H](C1CC1)C	659654
O(c1c(ccc(c1)C(=O)O)Cc1nn(c2c1cc(NC(=O)OC1CCCC1)cc2)C)C	177064
Clc1cc(N(C(=O)c2scnc2C)Cc2c3c(nc(OC)c2)c(F)ccc3)ccc1	560740
Ic1n(c2c(c1CCNC(=O)C)cc(OC)c([N](=O)O)c2)C	183161
O(c1c(O)c2c(c3c1c1c(cc(O)c(OC)c1)cc3)CCN(C2)CC=C)C	562635
O=c1[nH]cc(c2c1n(c1c2cc(OC)c(OC)c1)Cc1ccccc1)c1ccc(O)cc1	553592
Fc1cc(NC(=O)c2c3c(c(OCC(=O)NCc4cc(OC)cc(OC)c4)cc2)cccc3)ccc1	406331
Clc1c(OC)cc(OC)c(N(C(=O)c2cn(c(=O)c3n(c4c(c23)cccc4)C)C2CCCC2)C)c1	686706
O(c1c2c(OC)ccc(c2cc(c1)C)c1c(OC)cc(OC)c2c1C[C@@H](N=C2C)C)C	471511
Fc1c(cccc1)/C=C/C(=O)c1c(OC)cc(OC)c(c1)C1CCN(CC1)C	506045
O(c1c(NCCCN2CCOCC2)cc2ncc3c(nc4c(c3c2c1)ccc(N)c4C)N)C	499838
S1[C@@H](N[C@@H](C1)C(=O)N1CCN(CC1)CCCc1ccccc1)c1cnccc1	359512
O1c2c(c(OC)cc(OC)c2)C[C@H](OC(=O)c2cc(O)c(O)c(O)c2)C1	349389
O=[N](O)c1c(OC)cc(OC)c2nc3c(c(NCCC[N](O)(C)C)c12)cccc3	234262
O(c1c(c(OC)cc(OC)c1)/C=C\1/C(=NCCC1)c1cnccc1)C	747030
Clc1c(Cl)ccc(c1)CN1C(=O)OC2(C1)CCN(Cc1c(OC)cc(OC)c(OC)c1)CC2	634260
Brc1c(OC)cc(OC)c(c1)C[S@](=O)c1ncccc1C(=O)Nc1ccncc1	279295
O(c1nc2c(c(n1)c1cc(OCC3CC3)cc(OCC3CC3)c1)cc(OC)c(OCCO)c2)C	259853
O=c1n(c(=O)c2n(c(nc2n1C)/C=C/c1cc(OC)c(OC(=O)C)c(OC)c1)C)C	135619
O(c1c(OC)cc(cc1OC)/C=C/c1cn(c2c1cccc2)C(=O)C)C	398111
s1c(ccc1)[C@H](O)CC[C@@]1([C@H]([C@@H]2[C@@H](CO/N=C/c3cc(OC)c(OC)c(OC)c3)C2)C1)C	187843
Fc1cc2n(O)c(c(n(O)c2cc1)C)C(=O)/C=C/c1cc(OC)c(O)cc1	500460
SC1=NN=C(c2c(cc(OC)c(OC)c2)C1)c1ccc([N](=O)O)cc1	183595
o1c(=O)c2c(oc(c3cc(O)c(O)cc3)c2C(=O)C)cc1/C=C/c1cc(OC)c(O)cc1	445560
S(=O)(=O)(O)O.ClCCCCC1=NC(Cc2c1cc(OC)c(OC)c2)(C)C	684617
O=[N](OCCCCCNc1ncnc2c(OC)c(OC)c(OC)cc12)O	304221
O(c1c(OC)cc2c(ncc(c2N[C@H]2[C@H](c3ccccc3)C2)C#N)c1)C1CCN(CC1)C	514999
O(c1c(OC)ccc2c1c1c(c3c2[C@H](O)[C@H]2[N@](O)(C3)CCC2)cc(OC)c(OC)c1)C	714466
O(c1ccc(N2C(=O)c3c(cccc3)/C(=C/Nc3ccc(OC)cc3)/C2=O)cc1)C	689019
O(c1c2c(cc(c1C1=CC(=O)c3c(OC)cc(cc3C1=O)C)C)C(=O)C=C(NCCO)C2=O)C	491410
O1c2c(O)cc(cc2COC(=O)c2c1ccc(c2OC)[C@@H](OC(=O)C)CC(C)C)C	288701
Brc1c(S(=O)(=O)Nc2c(c(OC)c(c3cocc3)cc2)C(=O)O)ccc(F)c1	483349
S=C(N/N=C\c1c(c(OC)c(cc1)C)C(=O)O)NC1CCCCC1	484758
S/C(=N\Cc1occc1)/N1CCN(c2ncnc3c2cc(OC)c(OCCN2CCCC2)c3)CC1	409656
S1c2c(N[C@@]1(CCc1ncc(c(OC)c1C)C)C)cccc2	186744
Clc1nc(nc2N(Cc3ncc(c(OC)c3C)C)CC(=O)N(c12)CC(C)C)N	660038
O(c1c2c(cc(c1)C)CCc1c(ncc(c1)C)[C@@H]2C1CCN(C(=O)Cc2ccn(O)cc2)CC1)C	184693
Clc1c(OC)c(c(O)c(Cl)c1)C(=O)NC[C@H]1N(CCCF)CCC1	228130
Clc1c(c2oc(cc2)/C=C\2/SC(=S)NC2=O)cc(OC)c(c1)C(=O)O	602047
o1c2c(c(=O)cc1C)c(OC)c1c(OC([C@H](OC(=O)C(C)C)C1)(C)C)c2	564813
S1[C@H]2N=CC(=CN2C=C1)C(=O)c1c(OC)c2c(occ2)c(OC)c1O	580315
S(=O)(=O)(Nc1c(OC)c2c(cc1)[C@@H](NC(=S)NCc1ccc(cc1)C(C)(C)C)CC2)C	558573
O(c1c(O)ccc(c1)CC(=O)OC/C=C/[C@H]1[C@H]2O[C@@]3(O[C@H]2CC[C@H]1O3)Cc1ccccc1)C	263316
[P@]1(=O)(O[C@@H]([C@H](O1)C)C)O/C(=C/C(=O)O[C@H](c1ccccc1)C)/C	555895
O(c1nc(ncc1c1[nH]c(c2cc(OC)c(OC)c(OC)c2)cc1)N)C	631361
s1c2nc(c3cc(OC)c(OC)c(OC)c3)cc(OC)c2c2c1CCCC2	399767
O(c1c(OC)cc(cc1OC)[C@H]1OC(=NC1)c1cn2c(cc(c2)C)cc1)C	336466
O(c1[nH]nc(c2cc(OC)c(OC)c(OC)c2)c1)CCCN(C)C	387490
O(c1c(OC)c2c(cc1OC)[C@@H](O)C[C@@H]2c1cc(OC)c(OC)c(OC)c1)C	567505
Clc1c(Cl)ccc(c2nc3[nH]nc(c3c(c3cc(OC)c(OC)c(OC)c3)c2)C)c1	588624
O1c2c(OC1)ccc(N1[C@H](c3cc(OC)c(OC)c(OC)c3)[C@H](OC(=O)C)C1=O)c2	198191
S=C1N[C@H](c2cc(OC)c(OC)c(OC)c2)C=C(N1)c1cc(OC)c(OC)c(OC)c1	555129
O(c1c(OC)c(O)c2c(O)c3c(nc2c1OC)c(OC)c(O)cc3)C	247861
o1c2c(c(=O)c3c1cc(O)c(OC)c3CC=C(C)C)c(O)c(c(O)c2)CC=C(C)C	276279
O=[N](O)c1c(OC)c(O)ccc1/C=C/C(=O)O[C@@H]1[C@]2(C([C@@H](C1)CC2)(C)C)C	575269
Brc1ncccc1CN(S(=O)(=O)c1ccc(OC)cc1)[C@@H](C(=O)O)C(C)C	504163
S(C(=O)c1c(OC)c(cc(c1)/C(=C/CCc1nn(nn1)C)/C1=C[C@@H]([C@@H](OC)C(=C1)C(=O)OC)C)C)C	488846
Clc1ccc(cc1)/C=C/CN(Cc1c(N(S(=O)(=O)c2ccc(OC)cc2)CCO)cccc1)C	354274
Fc1c(c2cncnc2)cc(cc1)[C@]1(N=C(N(C1=O)C)N)c1cc(c(OC)cc1)C	683504
Fc1c(Nc2nc3n[nH]c(c3cn2)c2c(OC)ccc(c2)C#CC(O)(C)C)ccc(F)c1	434736
o1c(c2c(OC)ccc([N](=O)O)c2)ccc1/C=C(/c1nn(c(N)c1C#N)CCO)\C#N	686494; 688052
Brc1c(OC)ccc(c2c(nc3ncnc(N)c3c2)c2ccc(N(C)C)cc2)c1	419397
FC(F)(F)c1n(nnn1)c1cc(c(OC)cc1)CN[C@H]1[C@@H](NCCC1)c1ccccc1	335520
Clc1c(OC)ccc(N(S(=O)(=O)C)CC(=O)N/N=C/c2c(O)ccc3c2cccc3)c1	432041
Brc1c(n2c3nc(nc(c3nc2C)c2c(cccc2)C(F)(F)F)C)c(OC)cc(OC)c1	106808
FC(F)(F)C(=O)O.O(c1c(cc(c2cc(NC(=O)c3cc(ccc3)C#N)ccc2)cc1)CNC(C)C)C	641539
O/N=C(/c1nc(ncc1)Nc1ccc(cc1)C#N)\c1ccc(OC)cc1	722024
[Si](OC1=C[C@H](OC)[C@@]2([C@@H](Oc3c(cccc3)C2=O)C1)C#N)(C(C)(C)C)(C)C	395070
S1C(SCCC1)(c1c(OC)c2OCOc2cc1)[C@H]1[C@@H](O[C@H]2[C@H](C(C)C)CC[C@H](C2)C)OC(=O)C1	203899
FCCOc1c(OC)c(ccc1)[C@@H](O)C1CCN(CCc2ccccc2)CC1	599093
Clc1nncc(N/N=C(/c2ccc(OC)cc2)\c2ccccc2)c1Cl	594313
S1(=O)(=O)N(CSc2n(nnn2)c2ccccc2)C(=O)c2c1cc(OC)cc2C(C)C	263731
S(=O)(=O)(n1nc(c2cc3c(OC(CC3)(C)C)cc2)cc1)c1ccc(OC)cc1	576144
O=[N](O)c1c(OC)c(ccc1)/C=N/Nc1nc(nc(n1)N1CCN(CC1)C)Nc1ccc([N](=O)O)cc1	684327
O=C(OC(C)(C)C)N[C@]1(C(=O)N2[C@@](C(=O)OC)(CC1)CCC2)Cc1cc2c(cc1)cccc2	240894
s1c(ncc1)/N=C/C1=Cc2c(cc3OCOc3c2)[C@@H](c2cc(OC)c(OC)c(OC)c2)[C@@H]1C(=O)OC	124359
O=C(OC)[C@@H]([C@H](NC(=O)c1ccc(c2n(cccc2)C)cc1)C)Cc1cc(ccc1)C(=N)N	168128
o1c(=O)c(N2CCN(CC2)C)c(c2c1cc(O[C@@H]1CC[C@H](CC1)CC)cc2)C	702939
Clc1c[nH]c2c(N/C(=C(/C(=O)OC)\C#N)/N[C@@H]3C(=O)N(CC(=O)N4CCCC4)CCCC3)cccc12	615274
FC(F)(F)Oc1ccc(NC2=CC(=O)[C@@H]([C@@H](C2)C)C(=O)OC)cc1	315413
Fc1c(OC)cc(cc1)[C@H](NC(=O)N[C@H](C(=O)OC)CC(C)C)C(=O)O	694997
S(=O)(=O)(OC1=C(c2ccc(O)cc2)[C@@](OC1=O)(C(=O)OC)Cc1cc(c(O)cc1)CC=C(C)C)O	547442
O=C(OC)[C@@H](NC(=O)c1c(c2c3c(ccc2)cccc3)cc(NCc2[nH]ccn2)cc1)CC(C)C	135630
S(=O)(=O)(N1[C@H](C(=O)OC)C[C@@H](OC(=O)/C=C/c2ccccc2)C1)c1ccc(cc1)C	570109
FC(F)(F)c1ccc(cc1)CN1[C@H](C(=O)OC)C[C@@H](NC(=O)c2c(OC)cc(OC)cc2)C1	686427
S(=O)(=O)(O[C@@H]1C[C@H]([C@H]2[C@]([C@H]3[C@@]4(C(=O)C(=C)[C@@H](C4)CC3)CC2)(C1)C)C(=O)OC)c1ccc(cc1)C	471033
O(c1c2c(c(OC)cc1)ccc(c2)CC[C@@H]1[C@@]2([C@H]([C@@](C(=O)OC)(CCC2)C)C[C@@H](O)C1=C)C)C	505538
O=C(OC)[C@H]1N(c2c(cccc2)C1)C(=O)CN1CCN(Cc2ccc(cc2)C)CC1	272919
o1cc(cc1)[C@H]1OC(=O)[C@H]2[C@@]([C@@H]3[C@]([C@H](C(=O)OC)C[C@@H](N(C)C)C3=O)(CC2)C)(C1)C	458171
O=C(OC)[C@H]1N2[C@@H](C(=N)N3c4c(cccc4)[C@]([C@@H]23)(C1)CC=C(C)C)Cc1ccccc1	616887
s1c(Sc2ncnc3c(OC)c(OC)c(OC)cc23)nnc1c1cc(OC)c(OC)c(OC)c1	494917
O(c1c(n(nc1c1cc(OC)c(OC)c(OC)c1)C(=O)C)c1cc2OCOc2cc1)C(=O)C	415821
o1c2c(OC)cc(cc2c(c1c1cc(OC)c(OC)c(OC)c1)C)C=O	681426
S1[C@@H](N(C(=O)C1)CC[C@@]12C[C@H]3C[C@@H](C1)C[C@@H](C2)C3)c1cc(OC)c(OC)c(OC)c1	558366
O(c1c(OC)cc(N2Cc3c(O)nc4nc(nc(N)c4c3CC2)N)cc1OC)C	190281
O(c1c(OC)cc(n2c(nnc2)c2cc3c(n(cc3)C)cc2)cc1OC)C	466787
O1c2c(OC1)cc1c(c2)[C@@H](N=[N]=N)[C@@H]2[C@@H]([C@@H]1c1cc(OC)c(O)c(OC)c1)C(=O)OC2	224418
O(c1c(OC)cc(cc1OC)[C@@H]1[C@H]2[C@H](C(=O)c3c(O)c4c(c(O)c3C2=O)cccc4)C[C@](O)(C1)C#C)C	264170
Clc1sc(=O)n(c1c1cc(OC)c(OC)c(OC)c1)c1cc([N](=O)O)c(OC)cc1	671960
O(c1c(OC)cc(cc1OC)C(=O)OCC[C@H]1[C@H]2[N@](CCC1)(CCCC2)C)C	683856
O1OC2(C=C[C@]1(OC)c1cc(OC)c(OC)c(OC)c1)CCCCCC2	208992
o1c2c(c(=O)cc1C)c(O)cc(O)c2[C@@H]1[C@H](OC(=O)c2cc(OC)c(OC)c(OC)c2)CN(CC1)C	717767
O1c2c(OC1)cc(c(c1c(OC)c(OC)c(OC)cc1C[C@H]1C(=O)OCC1)c2)CO	352958
ClC(Cl)(Cl)[C@H](SC1=NCCS1)NC(=O)c1cc(OC)c(OC)c(OC)c1	628486
O=C(OC)[C@@H](N[C@@H]([C@@H](N)Cc1ccccc1)C#N)Cc1ccccc1	152263
O(/N=C(/N)\Cc1c2c(ccc1)cccc2)C(=O)c1cc(OC)c(OC)c(OC)c1	685362
O(c1c(OC)cc(cc1OC)C(=O)n1ncc2c1ccc(N)c2)C	599497
s1c(nc2c1ccc(OCc1onc(c1)C(=O)N[C@H](C(=O)OC)CCSC)c2)C	673457
Brc1c(OC)c(OC)cc(c1)[C@@H]1c2c(OC(=C1C#N)N)c1c(n(cc1)CO)cc2	518748
[S@@](=O)(c1c(c(N)ccc1)C#N)c1cc(OC)cc(c1)C(F)(F)F	185433
Clc1c2c(ccc1)[C@@H]1N(C(=O)[C@H]3N([C@@H]1CCC3)C(=O)C(=O)c1cc(OC)c(OC)c(OC)c1)CC2	437735
s1c(nc(c1)c1cc(OC)c(O)c(OC)c1)c1nc(ncc1)N1CCOCC1	682557
Fc1ccc(c2cc(cc(c2)CCn2cnc3c2NC=NC[C@H]3O)C(=O)O)cc1	154900
Clc1c([N](=O)O)cc2c(OCC[C@H]3NCCCC3)c(c(O)nc2c1)c1cc2c(cc1)cccc2	171859
Oc1c(O)ccc2c1ccc(c2)C(=O)OCCc1ccccc1	320962
s1c(ccc1CCCN1[C@@H](CC[C@@H](O)Cc2cc(ccc2)C(F)(F)F)CCC1=O)C(=O)O	444161
Brc1cc2nc(O)c(O)nc2c(c1)CNC(=O)Cc1cscc1	343559
s1c2c(=O)[nH]c(nc2c2c1ccc(c1ccccc1)c2)CNc1cc(O)ccc1	671238
Oc1c(cccc1)C(=O)CCCCCN1CCN(c2[nH]c3c(n2)cccc3)CC1	363533
S(c1nc(O)c(cn1)Cc1cncnc1)Cc1ccccc1	237220
O1c2c(O)ccc3c2[C@@]24[C@@H]1[C@H](NC(=O)c1ccccc1)CC[C@@]2(O)[C@H](N(CC4)CC1CC1)C3	136111
Oc1c(O)ccc2c1C[C@H](O[C@H]2CNC1CC1)C1CCCCC1	238970
S(=O)(=O)(NCCCNN1CCOCC1)c1c(F)cc2c3nc(O)c4c(c3Cc2c1)cccc4	418059
Oc1cc(c2nc(N3CCOCC3)c3[nH]cc(c3n2)C2CCN(Cc3ccccc3)CC2)ccc1	722624
O1c2c(NC[C@@H]1CNCc1ccccc1)ccc(O)c2	195287
Clc1c(F)ccc(Nc2c3c(ncc2C#N)c(Cl)cc(NCc2nnn(c2)CCN(C)C)c3)c1	600793
O1c2c(O)c(O)ccc2C(=O)/C/1=C\c1c(O)cc(OCCCC#N)cc1	323125
Oc1c(O)cccc1C(=O)c1c(c(O)cc(c1)C=O)C=O	236820
S(c1nnc(O)n1C1Cc2c(cccc2)C1)Cc1c2c(oc(=O)c1)cc(O)cc2	473281
Clc1c(c2c3c(c4c(n(c5c4cc(O)cc5)CC[S@@](=O)c4nnc[nH]4)c2)c(=O)[nH]c3=O)cccc1	551644
O=[N](O)c1c(O)c(O)ccc1C(=O)CCc1ccccc1	431818
s1c(nc2c1cccc2)Nc1c2c(ncc1C#N)cc(OCCN1CCOCC1)c(O)c2	609759
O=N(=O)c1c(n(c(/N=C\NC(=O)c2cc(O)ccc2)c1)c1ccccc1)c1ccncc1	637572
O(c1c(O)c(O)cc(c1)/C=C/C=O)c1ccc(cc1)CC=C	491922
Brc1cc(c2occ(n2)CN2CCN(c3ccccc3)CC2)c(O)cc1	198492
Clc1c(cc(cc1)CNc1nc(O)nc(O)c1)CCl	403850
Brc1cc(Br)cc(c1)CNCCCNc1nc2sccc2c(O)c1	406298
o1c(ncc1c1ccccc1)Nc1cc(O)c(c2ocnc2)cc1	199381
O1c2c(ccc(O)c2)C2=C(c3c(OCC2)cc(O)cc3)[C@H]1c1ccc(OCCCN2C(=O)CCC2=O)cc1	715306
Clc1c(O)cc2NC(=NCCc2c1)NCCc1ccccc1	676140
Brc1c(O)cc(O)c(c2noc3c2cc(NCCN2CCOCC2)cc3)c1	519309
Clc1c(O)cc(O)c(c2[nH]ncc2c2c(OCCCC#N)cccc2)c1	415721
Oc1c(c2n3c(nc4c3cccc4)cc(c2cc1)/C=C/c1ccc(O)cc1)CN1C(=O)c2c(cccc2)C1=O	494872
Oc1c(O)ccc(c1)/C=C/c1ccc(cc1)C(=O)NC[C@H]1OCCC1	497648
Oc1c(O)ccc(c1)/C=C/C(=O)OCCn1nnc(c1)COC(=O)/C=C/c1ccccc1	618994
n1(nc2ncnc(N)c2c1)CCCCCCCCC	418672
S(=O)(=O)(c1nnc(O)cc1)Cc1c(F)c(ccc1)C(F)(F)F	431191
Oc1c(O)ccc(c1)/C=C/c1nc2c(O)c(ccc2cc1)C(=O)c1cnccc1	415282
Fc1ccc(c2noc(c2)C(=O)Nc2cc(Oc3ccc(O)cc3)cc(N(=O)=O)c2)cc1	635251
s1c(S(=O)(=O)Nc2cc(c(O)cc2)c2c(O)ccc3c2cccc3)ccc1	432564
O(c1ccccc1)C[C@H]1CC[C@@H](CNC(=O)c2nnc(O)cc2)CC1	514074
Fc1cc(c(O)cc1)C(=O)c1cn(c(=O)c(c1)C(=O)NC1CCCCC1)C1CCCCC1	633974
S/C(=N/N=C/c1c(O)ccc(OC(F)(F)F)c1)/Cc1ccccc1	379243
S(c1oc2c(c(=O)c1c1ccc(O)cc1)ccc(O)c2)Cc1ccncc1	411703
s1c(Oc2cc(NC(=O)CCC(=O)OC)ccc2)nc2c1cccc2	315912
s1cnc(c1)[C@@H](NC(=O)c1cc2nc(n(c2cc1)C1CCCCC1)c1cocc1)Cc1ccc(O)cc1	474302
S1[C@@H](NC(=O)C(=C1SCc1ccccc1)C#N)c1c(O)cccc1	570001
O[C@H]1[C@H](N2CC[C@H](CC2)CCC[C@@H]2CCN([C@H]3[C@H](O)CCCC3)CC2)CCCC1	125625
O=N(=O)c1ccc(NC(=O)c2nn(cc2/N=C/c2cc(O)ccc2)c2ccccc2)cc1	630252
S(c1c(cc(c2cc(ncc2)N2CCC(O)CC2)cc1)C(F)(F)F)c1cc2OCCOc2cc1	404774
s1c2c(ncnc2cc1c1ccc(F)cc1)N1CCC(C(=O)Nc2c(O)cccc2)CC1	637638
FC(F)(F)c1n2nc(c(c2nc(C(F)(F)F)c1)c1ccc(O)cc1)c1ccc(O)cc1	416861
S(=O)(=O)(N(c1ccc(O)cc1)c1ccc(O)cc1)c1ccc(O)cc1	593363
S(=O)(=O)(N1CCC(NCc2c(O)cccc2)CC1)Cc1cc(Oc2ccccc2)ccc1	432985
Oc1ccc(c2nc3n(c2c2nc(ncc2)NC2CCCC2)cccc3NC2CCCC2)cc1	483401
Clc1cc(n2c(SCC(=O)NNC(=O)c3c(O)cccc3)nnc2Cc2ccccc2)ccc1	517549
s1c(ccc1C#CCC[C@@H]1OC(=C(O)C1=O)O)Cc1ccc(F)cc1	324354
O=[N](O)c1cc(NC2=C(O)C(=O)/C/2=N/c2ccccc2)c(O)cc1	454438
S1(=O)(=O)N(C(=C(O)c2c1cccc2)C(=O)c1ccccc1)CC(=O)c1ccc(cc1)C#N	700054
Brc1cc(ccc1)[C@H]1[C@H]([N](=O)O)[C@H](N(C(=O)C1)Cc1cn(O)ccc1)c1ccc(O)cc1	231779
FC(F)(F)c1ccc(c2c(O)c(=O)c(O)c(O)c(c3ccc(cc3)C(F)(F)F)c2)cc1	322479
S([C@H](c1c(oc(c2ccccc2)cc1=O)O)c1ccccc1)C1CCCCC1	387453
Clc1ccc(Oc2ccc(NC(=O)C3=C(O)c4c(S(=O)(=O)N3)cccc4)cc2)cc1	713676
S(=O)(=O)(c1c(O)n(c(=O)c2c1cccc2)Cc1ccccc1)c1ccccc1	119709
Clc1c(O)c(S(=O)(=O)Nc2c(cccc2)C(=O)OC/C=C/c2ccccc2)cc(Cl)c1	514296
S1(=O)(=O)N=C(Nc2c1cccc2)c1c(=O)n(OCc2ccccc2)c2ncccc2c1O	402324
O(c1c2[nH]cc(c2ccc1)C1=C(O)C(=O)C=C(O)C1=O)Cc1ccccc1	240668
Clc1cc(ccc1)Cn1nc(c(c1O)Cc1cc2OCOc2cc1)C(F)(F)F	137909
Clc1c(Cl)ccc(c1)C[C@H]1SC(=S)N(NS(=O)(=O)c2ccccc2)[C@@H]1O	437283
O=C(O)[C@H]1N(C(=O)C(c2ccccc2)c2ccccc2)Cc2ncn(c2C1)Cc1cc2c(cc1)cccc2	281977
Clc1c(O)c(Cl)cc(NC2=C(c3ccc([N](=O)O)cc3)C(=O)NC2=O)c1	362952
Oc1c(c2cc(c(O)c(c2)CC=C)C=O)cc(cc1C=O)CC=C	655583
S=c1c(O)coc(c1)C(=O)NCc1ccc(c2ccccc2)cc1	622145
Clc1c(Cl)ccc(c2[nH]nc(n2)c2c(O)c([N](=O)O)cc([N](=O)O)c2)c1	190939
Clc1c(ccc(Cl)c1)C(=O)Nc1cc2n(O)c(O)c(c2cc1)C(=O)c1ccccc1	117678
Clc1c(Cl)ccc(c1)[C@@H](O)CSc1[nH]c(=O)c2c(sc3c2cccc3)n1	683937
Clc1cc(n2c(=O)n3c4c(c2=O)ccc(N[C@H]2CC[C@@H](C(=O)O)CC2)c4CCC3)ccc1	723773
FC(F)(F)c1c(NC(=O)Nc2ccc(c3ccc(cc3)C(=O)[C@H]3[C@H](C(=O)O)CCC3)cc2)cccc1	518545
O(c1cc(OCc2ccccc2)cc(c1)[C@@H](O)CNCc1ccccc1)Cc1ccccc1	638200
Fc1cnc(nc1)N1CCN(CC1)CCC[C@@H](O)C1CCCCC1	191036
O(c1ccccc1)C[C@H](O)CNCCOc1ccc(n2cncc2)cc1	260679
Fc1ccc(cc1)C(c1ccc(F)cc1)CCCN1CCN(C[C@H](O)CNCc2ccccc2)CC1	191736
o1c(ncc1c1ncccn1)[C@@H](O)CCCCCCc1ccccc1	396811
s1c2c(c(c1)[C@@H](O)CCN1CCN([C@@H]3Nc4c(cccc4)C=C3)CC1)cc(F)cc2	319971
Brc1c(Br)c(cc(O)c1O)CCOS(=O)(=O)O	561766
S(=O)(=O)(c1c(F)cccc1)c1cnc(cc1)/C=C/c1c(O)cc(F)cc1	509593
Oc1c2ncccc2cnc1c1nnc([nH]1)CCc1ccccc1	557971
O(c1c(cccc1)CC=C)C[C@H](O)CN1CC[C@@H](Cn2c(=O)c3c4c(cc(O)c3)cccc4c2=O)CC1	730863
Clc1cc2S(=O)(=O)N=C(Nc2c(O)c1)Nc1c(Oc2ccccc2)cccc1	497320
Clc1cc(O)c(Oc2c(cc(Cl)cc2)CNCc2cc3c(OCC3)cc2)cc1	445082
S(c1c(N2CCN(C[C@@H](O)COc3c4c(cncc4)ccc3)CC2)cccc1)Cc1ccccc1	330373
Clc1c(O)cc(cc1)CN(n1cnnc1)c1ccc(cc1)C#N	482810
Brc1cc([N](=O)O)c(O)c(c1)/C=N/NC(=O)N[C@@]12C[C@H]3C[C@@H](C1)C[C@@H](C2)C3	689407
FC(F)(F)c1c(nccc1)[C@@H]1Nc2nn(c(O)c2CC1)c1ccc(cc1)C(F)(F)F	449736
s1c2c(n[nH]c2)c(O)c1C(=O)Nc1ccc(Oc2ccc(cc2)C(F)(F)F)cc1	453645
O(c1c2c3nn(c(O)c3cnc2ccc1)c1ccccc1)Cc1ccccc1	390585
o1c(=O)n(c2c1cccc2)CC(=O)Nc1oc(c(c1O)c1ccccc1)c1ccccc1	677241
FC(F)(F)C(O)(c1c(NC(=O)c2nc3c(nc2)cccc3)c2c(cc1)cccc2)C(F)(F)F	174261
O[C@](c1ccccc1)(C(=O)OCC#CCN1C[C@H]2[C@@H](C1)C2)C1CCCCC1	421999
S1(=O)(=O)N=C(c2nc(c3c(c2O)cccc3)Cc2ccc(F)cc2)c2c1c(c1cnccc1)ccc2	595771
P(=O)(c1ccccc1)(c1ccccc1)[C@@H](O)c1ccc(N(=O)=O)cc1	636054
OC(c1nn(nn1)[C@@H]1CN2CC[C@@H]1CC2)(c1ccccc1)c1ccccc1	226649
O=C(O)/C=C\c1nn(c(c2ncccc2)c1)C1CCCCC1	459553
FC(F)(F)C(O)(c1ccc(N(C(=O)N2CCOCC2)CCCC#N)cc1)C(F)(F)F	441116
O=C(O)/C=C/C(=O)O.O(CCCc1nc[nH]c1)CCC1CCCCC1	246257
O(c1c(ccc(c1)Cn1nccc1)/C=C/C(=O)O)CCc1cc2c(cc1)cccc2	691857
Clc1ccc(cc1)Cn1c2c(c(c1)C(=O)c1[nH]cc(n1)[C@@H](O)c1cnccc1)cccc2	458850
O=C(O)[C@@H]1C[C@@H]2[C@H](CC1)CC[C@@H](C2)CCc1n[nH]nn1	122978
S(c1n[nH]nn1)CCCCN1[C@@H](/C=C/[C@@H](O)Cc2ccccc2)CCC1=O	114099
O(c1cc(NC(=O)[C@H](O)CC[C@@]23C[C@H]4C[C@@H](C2)C[C@@H](C3)C4)ccc1)CCCN1CCOCC1	618822
Clc1c(c(cc(Cl)c1)COc1cc(ccc1)C(=O)/C=C(/O)\C(=O)O)C#N	619668
FC(F)(F)c1ccc(cc1)C(=O)N1[C@@](C(=O)O)(Cc2ccccc2)C[C@@H]([C@@H]1c1ccccc1)C(=O)O	401789
Clc1c(c2oc3c(n2)cc(O)cc3)cc(NC(=O)OCC#C)cc1	148893
Clc1c2c([nH]c(c2/C=C(/c2cocc2)\C(=O)O)C(=O)O)cc(Cl)c1	398667
Oc1cnc(n2nc(cc2)CCC(=O)N[C@H]2[C@@H](C(=O)O)CCCC2)cc1	731939
s1c(ncc1)c1ccc(S[C@@H]2[C@H]([C@H](Cn3nnc4c(c3=O)cccc4)CC2)C(=O)O)cc1	307741
O=C(O)c1nc(c2n(c3c(c2c1)cccc3)Cc1ccccc1)CCN[C@H](C(=O)O)Cc1ccccc1	670303
O(c1nc2c(nc1)cccc2)c1ccc(cc1)C(=O)NCCCCCC(=O)N[C@H](C=O)CC(=O)O	437593
Clc1cc(Cl)cc(S(=O)(=O)N2[C@H](C(=O)N[C@@H](c3ccc(OCF)cc3)CC(=O)O)CC2)c1	360187
Clc1cc2nc(ccc2cc1)/C=C/c1cc(ccc1)[C@@H](SCCN(C)C)SCCC(=O)O	308672
o1nc(nc1C[C@H](c1cc2OCOc2cc1)CC(=O)O)CCCCNc1nccc(N2CCOCC2)c1	438739
S(CC(=O)O)CC(=O)N1CCN(c2c3c(nc(c2)C(F)(F)F)cccc3)CC1	473309
o1nc(nc1c1ccc(cc1)C1CCCCC1)c1ccc(cc1)[C@@H]1NC[C@H](C1)CC(=O)O	452182
O1O[C@H]([C@@H]2O[C@H](CC2)CCCCCC[C@H]2C=CC=CC=CC2)CC[C@H]1CC(=O)O	714747
O=C(O)[C@@H](NC1=CC(=O)C21CCCCC2)Cc1ccc(n2c(nc3c2ccnc3)c2cnccc2)cc1	549930
Clc1cnc(c2sc(S(=O)(=O)N[C@@]3([C@@H](c4ccccc4)C3)C(=O)O)cc2)cc1	717490
O([C@@H]1CNCC1)C(=O)C(O)(c1ccccc1)c1ccccc1	333128
O=C(O)/C=C/C(=O)O.Fc1c2c(cc(F)c1)CCC1(C2=O)CCN(CCc2ccccc2)CC1	301992
s1c(nc2c1cccc2)/C(=C/c1cc(O)ccc1)/CC(=O)O	743980
O=C(O)[C@H](N1C[C@H](c2ccccc2)[C@H](C1)CN1CC[C@H](n2nnc3c2cccc3)CC1)C1CCCCC1	425275
O=C(OCc1ccccc1)N[C@@H](C(=O)O)CCC(=O)N1[C@H](C(=O)O)Cc2c(cccc2)C1	161326
O(c1c(c2[nH]ccn2)cc2c(c1)cccc2)CC(=O)[C@@H](NC(=O)OCC=C)CC(=O)O	144128
O=c1n(c2c([nH]1)cccc2)C1CCN(Cc2ccc(c3ncc(=O)[nH]c3c3ccccc3)cc2)CC1	402933
s1c(ccc1)CSCC1(NC(=O)NC1=O)CSCc1sccc1	296512
S1[C@@H](c2c(c3ccc(cc3)CC[C@H]3N=C(C=N3)CC3CCCC3)cccc2)C(=O)NC1=O	729520
O1O[C@@]2(O)[C@H]([C@H]3[C@@]1(OC(=O)CCCC(=O)O)CCCC3)CCCC2	195248
O(c1ccc(Oc2ccccc2)cc1)c1ccc(N2C(=O)CCC32C(=O)NC(=O)NC3=O)cc1	400772
O=C(O)CCCCCCC(=O)N1CC2(CCN(c3ccncc3)CC2)CC1	111283
O=C1NC(=O)c2c1cc(NC1CCCCC1)c(NC1CCCCC1)c2	102901
FC(F)(F)c1ncc(Nc2nc(nc3c2ccc(c2ncccc2C(F)(F)F)c3)CCC(=O)O)cc1	612320
O(c1ccc(N=[N]=N)cc1)CCCN[C@H]1[C@@H](CCC1)CCCCCCC(=O)O	387288
O=c1[nH]c(=O)c(c([nH]1)N1CCC(c2ccccc2)CC1)Cc1cc(ccc1)C#N	485738
O=C(O)CCCNC(=O)c1ccc(c2n[nH]c3c2cccc3)cc1	607825
o1c(nc(c1)C(=O)NCCCCC1CCCCC1)[C@H]1[C@H]2O[C@@H]([C@@H]1Cc1c(cccc1)CCC(=O)O)CC2	143459
o1c(nc(c1c1ccccc1)c1ccccc1)c1ncoc1CCCCCCC(=O)O	309723
O(c1nc2c(c(c3ccccc3)c1)cccc2)CCCCCCC(=O)O	326032
O=C(O)CCCCCCCCCCN1C(=O)C=CC1=O	170696
Brc1cc2c(N(C(=O)[C@H]2[C@H]2SC(=S)N(C2=O)CCCCCC(=O)O)CC=C)cc1	503542
Clc1c(OCCNC(=O)c2c(onc2c2c(Cl)cc(cc2)CC(=O)O)C2CC2)ccc(Cl)c1	455645
FC(F)(F)c1cc(ccc1)/C(=N\OCCCCCC(=O)O)/c1nnccc1	316927
Brc1cc(F)c(cc1)CN1C(=O)c2n(ccc2)[C@H](C1=O)CCC(=O)O	319791
O1[C@H]2[C@H]([C@@H]([C@@H]1CC2)CCc1ccc(cc1)CC(=O)O)/C=N/NC(=O)Nc1ccccc1	259889
s1c(nc(N2C(=O)Nc3c(ccc(c3)CN3CCOCC3)C2)c1)c1ccncc1	505685
o1c(ccc1)C[C@@H](n1cncc1)/C(=N/OCCCCC(=O)O)/C1CCCCC1	298617
O=c1[nH]c2c(cc(n3nncc3)cc2)cc1c1[nH]c2c(c1)cc(cc2)CN1CCCCC1	468688
O(c1ccc(cc1)C1=C(N2CC2)C(=O)C=C(N2CC2)C1=O)c1ccccc1	298300
O=c1n(nc2c1cn(c1c2cccc1)CCN1CCOCC1)c1ccccc1	518001
s1c2c(=O)n(c(SCc3nc4n(c(=O)c3)cccc4)nc2cc1)Cc1ccccc1	683716
O=C(O)CC[C@H](NC(=O)c1cc2c(cc1)cccc2)C(=O)NN1CCC2(CC1)CCCC2	305344
S1Cc2c(=O)[nH]c3c(c2CC1)cc(OC1CCN(CCc2ccccc2)CC1)cc3	720094
O1c2c(OC[C@@H]1CN1CC[C@@H](CCN3C(=O)N(c4ccncc4)CC3)CC1)cccc2	300486
s1c2ncn(c(=O)c2c2c1C[C@H](NCc1cnccc1)CC2)CC1CCCCC1	683821
S1(=O)(=O)N(c2c(cccc2)C(=O)N1COCc1ccccc1)COCc1ccccc1	274571
O=c1n(c2nc(c3ccncc3)ccc2nc1NCC1CCOCC1)CC1CCCCC1	666454
[P@](=O)(O[C@@H]1OC(=O)c2c1cccc2)(O[C@@H]1OC(=O)c2c1cccc2)Cc1c2c(ccc1)cccc2	153680
s1c(=S)n(c2nc(SCC#N)n(c(=O)c12)Cc1occc1)c1ccccc1	687263
Clc1c(O)c(cc(Cl)c1)C(=O)N(C1CCCC1)CC(=O)O	285010
S=c1n(c2c(n1CCC(=O)O)cccc2)CCC(=O)O	571404
Clc1ccc(cc1)C(=O)Nn1c(SCC#N)nnc1Cc1nc(sc1)NCCC(=O)O	492655
Brc1cc2c(c(O)c(/N=N/c3ccc(OCC(=O)O)cc3)cc2)cc1	172747
S(=O)(=O)(N[C@@H]1[C@H]([C@H](F)CC1)C/C=C/CCCC(=O)O)C1=C2N=CC=C[C@@H]2CC=C1	124655
Clc1ccc(S(=O)(=O)N[C@H]2Cc3c(c(c(cc3)Cc3cnccc3)/C=C/CCC(=O)O)CC2)cc1	141747
Fc1c(cccc1)C1=N[C@H](C(=O)N(c2c1cccc2)CCC(=O)O)Cc1c[nH]c2c1cccc2	125884
O(c1c(cc(cc1)C#N)C1CCCCC1)CC(=O)O	512501
Brc1cc(F)c(cc1)Cn1/c(=N\NCC(=O)O)/n(c2c1cccc2)C(=O)C(=O)O	327157
O(c1c(cc(c2ccccc2)cc1)C(=O)c1cn(nc1)c1ccccc1)CC(=O)O	461084
s1c(nc2c1ccc(c2)C(F)(F)F)CNC(=O)c1c(OCC(=O)O)cc(F)cc1	507183
O(c1ccc(N[C@H]2C[C@@H]3N([C@H](C2)CC3)Cc2ccc(cc2)C(=O)O)cc1)c1ccccc1	567459
Clc1c(cc(F)c(F)c1)C(=O)NC(=O)Nc1c(OCC(F)(F)F)cc(cc1)C(=O)O	429692
O=C(O)c1ccc(n2c(ccc2)CC2=NC(=O)NC2=O)cc1	490049
Fc1c(c2nc3c(n2)ccn(c3)Cc2ccc(cc2)C(=O)O)cccc1	486480
Clc1c(Nc2cc3n[nH]c(c3cc2)c2ccc(cc2)C(=O)O)cccc1	430994
O=C(OCCC1c2c(c3c1cccc3)cccc2)Nc1ccc(cc1)C(=O)O	166205
O(c1c(c2c(cc1)cccc2)/C=N/c1ccc(N2CCOCC2)cc1)Cc1ccc(cc1)C(=O)O	592362
s1c(ccc1)/C=C\1/SC(=S)N(C1=O)CCC(=O)Nc1ccc(cc1)C(=O)O	398237
O=C(O)CC[C@H](NC(=O)c1[nH]c2c(c1)cccc2)C(=O)N(C1CCCCC1)C1CCCCC1	359306
Clc1nc(Cl)nc(n1)Nc1cc(c2c3c(oc4c2ccc(O)c4)cc(=O)cc3)c(cc1)C(=O)O	470246
S(=O)(=O)(/N=C\1/C(=O)c2c(cccc2)C(=C1)NS(=O)(=O)c1ccc(cc1)C(=O)O)c1ccccc1	689386
O=C(O)c1ccc(NC2=C(n3nnc4c3cccc4)C(=O)c3c(cccc3)C2=O)cc1	689976
ICC(=O)c1cc2c3c(c1)c(=O)n(c(=O)c3ccc2)CC(=O)O	113136
O=C(O)CN1c2c(cccc2)CC[C@@H](NC(=O)Nc2c3c(ccc2)cccc3)C1=O	384010
ClCCN(c1c(F)c(F)c(cc1F)C(=O)N[C@H](C(=O)O)CCC(=O)O)CCCl	418627
O=C(O)CCC(=O)c1ccc(cc1)C#CCOCc1ccccc1	436206
S(=O)(=O)(N1C[C@H](c2c(O)cccc2)[C@@H](C1)C/C=C/CCC(=O)O)c1c2ncccc2ccc1	293737
[P@@](=O)(O)(Cc1c(F)c(F)c(F)c(F)c1F)C[C@@H](C(=O)O)CCC(=O)O	420111
Brc1c(O)ccc(Oc2c(Cl)cc(cc2Cl)CC(=O)O)c1	427856
Clc1c(Nc2sc(c(n2)c2ccc(Oc3ccccc3)cc2)CC(=O)O)cccc1	699579
S(c1n[nH]c(n1)c1ccncc1)Cc1ccc(cc1)CC(=O)O	154879
O=C(O)C[C@H]1c2c(N(C(=O)c3c1cccc3)CC(=O)NCc1ccc(Nc3ncccc3)cc1)cccc2	329717
Fc1c(NC(=O)/C=C\c2ccc(cc2)C#N)ccc(c2oc3c(n2)cc(cc3)CC(=O)O)c1	426226
Fc1c(F)cccc1c1noc(n1)Cn1nc(c2c(c1=O)cccc2)CC(=O)O	335296
O=C(O)C[C@@H]1c2c(cccc2)CC=C(CNC(=O)CCCNc2ncccc2)C1	282665
Fc1cc2c(cc1)/C(=C/c1ccc(cc1)C(=O)O)/C=C2CC(=O)O	611690
O=[N](O)c1ccc(cc1)[C@@]12C[C@H]3C[C@@H](C1)C[C@@](C3)(CC(=O)O)C2	684137
Fc1ccc(c2c3ncccc3n(c2c2ccncc2)CC(=O)O)cc1	337657
S=C1S/C(=C\2/c3c(N(C2=O)CC(=O)O)cccc3)/C(=O)N1NC(=O)c1c(O)cccc1	571409
S1(=O)(=O)N([C@H](c2c1cccc2)c1cn(c2c1cccc2)CC(=O)O)CCc1ccccc1	731565
O=c1n(nc(c2c(nn3c2cccc3)c2ccccc2)cc1)C1=C(CC(=O)O)CCCCC1	194050
O=c1n(cccc1C(c1ccccc1)c1ccccc1)C[C@@H]1Cc2c(c(OCC(=O)O)ccc2)CC1	253204
O(N1C(=NCC1)NC1CCCCC1)Cc1ccccc1	276103
S(=O)(=O)(c1c(cccc1)CC(=O)O)c1ccc(c2ccccc2)cc1	670910
s1c(nc2c1ccc(c2)C(F)(F)F)Cn1nc(c2c1cccc2)CC(=O)O	207868
O=C(O)CNC(=O)c1nc(c2ccccc2)cc2n(cnc12)c1ccccc1	592035
O[C@@H](Cn1c2c(c(c1)C1=CCN([C@H]3c4c5c(ccc4)cccc5C3)CC1)cc(cc2)C#N)CN	452080
Clc1c2c(nc(cc2NCC(=O)O)C(=O)O)cc(Cl)c1	274979
S(c1ncccc1)C(=O)c1[nH]cc(c1C)C(=O)OC(C)(C)C	204137
Brc1cc(c2cc(ccc2)C(=O)CC(=O)C(=O)O)c(cc1)C#N	398255
Clc1c(cc2OCOc2c1)COC(=O)N1CCC2(N(c3ccccc3)CN(C2=O)CC(=O)O)CC1	287745
O=C(O)Cn1c(nc(c1c1ccccc1)c1ccccc1)c1c(c2cc(NCC(=O)O)ccc2)cccc1	512718
s1c(c2ccccc2)cc(NC(=O)C(=O)O)c1C(=O)O	330828
s1c(N2CCCCC2)ccc1/C(=C\C(=O)C(=O)O)/O	429697
Fc1c(cccc1)Cc1cc(ccc1)/C(=C\C(=O)C(=O)O)/O	238613
O=C(O)c1c(N(c2c(cccc2)Cc2ccccc2)C(=O)C(=O)O)cccc1	203170
O=C(O)C(=O)CC(=O)C(c1ccccc1)c1ccccc1	395408
S(=O)(=O)(c1nonc1S(=O)(=O)c1ccccc1)c1ccccc1	550534
S(=O)(=O)(Nc1cc2c(cc1)CCN(Cc1n[nH]cc1)CC2)c1cnc(N2CCOCC2)cc1	717406
S(=O)(=O)(CS(=O)(=O)/C=C/c1ccccc1)/C=C/c1ccccc1	476307
O=Cn1c(ncc1)N(Cc1ccccc1)CCCN1C(=O)N2[C@H](C1=O)Cc1c(cccc1)C2	427320
S(=O)(=O)(N1[C@@H](CCN2CC[C@@H](c3c[nH]c4cnccc34)CC2)CCC1)c1cc2[nH]ccc2cc1	632985
S1CN([C@@H](C1)C=O)C(=O)[C@H]1N(CSC1)C(=O)C[C@@H]1Cc2c(cccc2)CC1	200632
Clc1c(c2cc(c(O)cc2)[C@@]23C[C@H]4C[C@@H](C2)C[C@@H](C3)C4)ccc(c1)/C=C/c1[nH]nnn1	479683
Oc1ccc(cc1)CCNC1=CC2=NCCc3c[nH]c(c23)C1=O	546204
s1nc(O)c(c1NCCc1ccc(O)cc1)C#N	453908
S(=O)(=O)(N1C[C@H](c2ccccc2)[C@@H](C1)CN1CC[C@@]2(c3c(SC2)cccc3)CC1)c1ccccc1	146473
Clc1cc(NC(=O)c2c3n(nc2)c(C(F)(F)F)cc(n3)c2sccc2)c(O)cc1	628894
Clc1cc(c(O)cc1)CN1CCC(C(=O)Nc2ccc(Oc3cnccc3)cc2)CC1	636705
Fc1c(O)ccc(c1)C1=NO[C@@H](Cc2noc(n2)C(F)(F)F)C1	657555
o1nc(c2c(c1)c(cc2)C(=O)C1CCCC1)c1ccc(OC(C(=O)O)C(=O)O)cc1	437348
Clc1cc(SSSc2c(O)ccc(Cl)c2)c(O)cc1	556645
Clc1ccc(cc1)CNC(=O)c1c(=O)[nH]nc(c2cc(F)c(O)cc2)c1	654157
Oc1c(O)ccc(c1)C(=O)Cn1c(ncc1)c1ccccc1	700906
o1c2c(c(=O)c(c1Cc1ccc(O)cc1)Cc1ccccc1)ccc(O)c2	185034
S(=O)(=O)(Nc1[nH]c(Sc2cc3c(cc2)cccc3)c(c1C#N)C#N)c1ccccc1	257748
Clc1scc(n1)CSc1nc2c(cc(OC)c(OC)c2)c2=NC(=O)[C@@H](n12)C(C)C	685947
Clc1c2sc(S(=O)(=O)NCB(O)O)cc2c(Cl)cc1	722420
s1c(ccc1)CN(c1ncccc1)CCCNc1n[s@](=O)nc1NCc1ccccc1	625216
S1SC(=O)C[C@@H]1CCC#CCO[C@H]1OCCCC1	457397
S(c1ccccc1)CC/C=N/NC1=NC(=O)CS1	675886
S1(=O)(=O)C(=O)N(Cc2ccc(Oc3ccc(cc3)C3CCCC3)cc2)CC1	493545
S1[C@@H](N(C(=O)C1)CCN1CCOCC1)[C@@]12C[C@H]3C[C@@H](C1)C[C@@H](C2)C3	490848
Brc1c(cccc1)[C@H]1[C@H]([N](=O)O)[C@H](N(Cc2cnccc2)CC1)c1cc(O)c(O)cc1	230889
S(=O)(=O)(N1CCCC1)c1cc2c(N(C(=O)C2=C(C#N)C#N)Cc2ccccc2)cc1	598631
S1N(N2CCN(CC2)CCCCN2C(=O)[C@]3(c4c(cccc4)CCC3)CC2=O)Cc2c1cccc2	150895
S=C(SCN1C(=O)[C@H](N2C(=O)c3c(cccc3)C2=O)CCC1=O)NCCN1CCCCC1	613367
O=C1N(c2ccc(N3C(=O)[C@H](N4CCCCCC4)CC3=O)cc2)C(=O)C[C@H]1N1CCCCCC1	688703
O=C1N(c2ccccc2)C(=O)C(=C1n1c2c(nccc2)cc1)c1cn(c2c1cccc2)CCCn1cncc1	655289
O=C1N(C(=O)CC1=C(c1ccccc1)c1ccccc1)CN1CCN(c2ccccc2)CC1	342444
O=C(N1[C@@H](C(=O)N2CCN(c3ccncc3)CC2)CCC1)c1n(c2c(n1)cccc2)Cc1ccccc1	592510
O=C1C(=O)C(=C1Nc1ccc(cc1)C#N)NC1CCCCC1	122318
S([C@H]1Oc2c(ccc(Oc3ccccc3)c2)C(=O)[C@H]1c1ccccc1)Cc1cnccc1	726493
O=N(=O)c1cc(NC2=C(c3ccccc3)C(=O)c3c2cccc3)ccc1	637968
o1nc(c2c1c1c(cc(O)cc1)CC2)CCC(=O)NC1=C(C(=O)O)CCC1	620421
Fc1c(F)c(OC(=O)C2=C(C(=O)O)CCC2)ccc1F	284768
O=C(n1n(/c(=N/C(=O)c2ccc(cc2)C#N)/cc1c1ccccc1)c1ccccc1)c1ccc(cc1)C#N	448892
s1c(c2nn(cc2/C=C/C(=O)N2CCN(c3ccncc3)CC2)c2ccccc2)ccc1	642524
ClC1=C(O)c2c(nccc2)C(=O)/C/1=N\[C@H](C(=O)O)Cc1c[nH]c2c1cccc2	315706
O=C(O)[C@H]1N(c2c(cccc2)C1)C(=O)CC[C@H](C(=O)O)CCCCc1n2cncc2ccc1	181546
s1c(nc2c1cccc2)/N=C\1/N(N=C(C(=O)O)C1)c1ccc(S(=O)(=O)O)cc1	456281
Fc1ncc(cc1)[C@H]1CC(=C(NC(=O)CCc2onc(n2)c2ncc(F)cc2)CC1)C(=O)O	732434
Fc1ccc(n2c3nc(N4CCN(C(=O)c5occc5)CC4)c([N](=O)O)cc3c(=O)c(c2)C(=O)O)cc1	504930
FC(F)(F)C(=O)O.O=N(=O)c1cc(ccc1)CNC1CCN(Cc2cc3c(cc2)cccc3)CC1	637685
Clc1c(cc2OCOc2c1)Cc1c(nn(c1C(=O)O)CC1OCCO1)c1ccccc1	239170
S(=O)(=O)(Nc1ncccc1)c1ccc(N/N=C\2/C=C(C(=O)O)C(=O)C=C2)cc1	489907
Fc1c2c(=O)c(cn(c2ccc1)Cc1ccc(n2nc(cc2)C(F)(F)F)cc1)C(=O)O	703153
FC(F)(F)c1ccc(cc1)CN1c2c(cccc2)[C@@H]([C@@H](C(=O)O)C#N)C1=O	145541
FC(F)(F)C(=O)O.Clc1c(c(Cl)ccc1)CCNCC1CCN(CC2CCCCC2)CC1	627646
FC(F)(F)C(=O)O.Clc1cc2nccc(N3C[C@@H](NC(=O)Cc4ccccc4)CC3)c2cc1	626502
[Cl](=O)(=O)(=O)O.n1(c(c2ccccc2)cc(c2ccccc2)cc1c1ccccc1)c1[nH]ccn1	346599
Clc1cc(O[P@](=O)(Oc2cc(ccc2)Cn2cscc2)O)ccc1	166659
SCC[C@@H](C(=O)O)Cc1cc(ccc1)C(=O)O	446120
Clc1nnc(NCc2cc3OCOc3cc2)c2c1ccc([N](=O)O)c2	287419
s1c([N](=O)O)ccc1/C=C(/c1n[nH]c(n1)Cc1ccccc1)\C#N	290906
Clc1cc2NC(=O)[C@@H]([N](=O)O)[C@H](c2cc1)CC(=O)NCc1ccccc1	288627
Clc1ccc(c2noc(n2)c2c(n(nc2)c2ccc([N](=O)O)cc2)C(F)(F)F)cc1	685844
s1c(S)nnc1NSc1ccc([N](=O)O)cc1	424989
s1c2ncnc(N/N=C/c3n(ccc3)c3ccc([N](=O)O)cc3)c2c2c1CCCC2	688145
O1c2c(ccc(c2)[C@H](C(=O)O)CNC(=O)CC[C@H]2Cc3nc4NCCCc4cc3CC2)CC1	292727
S(c1oc2c(n1)cccc2)Cc1cc([N](=O)O)cc([N](=O)O)c1	283491
Clc1c([N](=O)O)cc(n2c3c(c(c2)C(=O)C(=O)Nc2ccncc2)cccc3)cc1	695528
Clc1c(Cl)cc2nc(n(c2c1)c1c([N](=O)O)cc([N](=O)O)cc1)C1CCNCC1	368276
Clc1ccc(OCCNc2c([N](=O)O)ccc(N3CCNCC3)c2)cc1	516004
Fc1cnccc1C(=O)Nc1ccc(n2nc(cc2[N](=O)O)C(F)(F)F)cc1	265142
O=[N](O)c1c(Nc2c3ncccc3ccc2)c2ncccc2c([N](=O)O)c1	685221
Clc1c(OC[C@@H]2N[C@H](C(=O)N3[C@H](C#N)CCC3)CC2)cc([N](=O)O)c(Cl)c1	448452
Clc1cc([N](=O)O)c(cc1)C(=O)Nc1nc(nc2n(nnc12)Cc1ccccc1)c1ccccc1	617565
O=[N](O)c1c(N2CCCC2)cc2[nH]nc(c2c1)/C=C/c1ccccc1	723687
ClCCN(c1c([N](=O)O)cc([N](=O)O)c(c1)C(=O)NCCN1CCOCC1)CCCl	209931
S(=O)(=O)(NCc1ccccc1)c1cc([N](=O)O)c(NC/C(=N\Cc2ccccc2)/S)cc1	374821
S(c1ncnc2n(c(nc12)NC1CCCC1)Cc1ccccc1)Cc1ccc([N](=O)O)cc1	399622
ClCCN(c1ccc(NC(=O)Oc2sc([N](=O)O)cc2)cc1)CCCl	354138
O=[N](O)c1c(cc2OCOc2c1)/C=C/C(=O)N1CC[C@]2(N(c3ccccc3)CNC2=O)CC1	288326
Clc1c(Cl)ccc(c1)CN(c1ncc([N](=O)O)cc1)CC/N=C(/S)\NCCCc1nc[nH]c1	336835
Brc1cc(c([N](=O)O)cc1)[C@H]1C(=O)c2c(cccc2)/C/1=N/Nc1ccc([N](=O)O)cc1	689368
Brc1cc(Br)cc(c1)CNCCC/N=C(/S)\Nc1ccc([N](=O)O)cc1	410392
Clc1c(c2nc(ncc2c2[nH]ccn2)NCCNc2ncc([N](=O)O)cc2)ccc(Cl)c1	618131
Fc1ccc(c2[nH]c3c(c2C(=O)C(=O)NCCNc2c4nonc4c([N](=O)O)cc2)cccc3)cc1	465869
O=[N](O)c1cc2c(n[nH]c2cc1)NC1CCN(Cc2cc3OCCOc3cc2)CC1	433237
Brc1sc(cc1)C(=O)N1CCN(c2sc(nn2)c2sc([N](=O)O)cc2)CC1	566582
O=[N](O)c1ccc(cc1)/C=C/C(=O)c1ccc(Nc2c3c(ncc2)ccc2[nH]ccc32)cc1	658619
s1c([N](=O)O)ccc1/C=C/C=N/NC(=S)NCC=C	692015
o1c(nnc1)[C@H](NC(=O)c1c2c(ccc1)cccc2)Cc1ccc([N](=O)O)cc1	147737
S/C(=N/CCC#N)/C1=CC(Oc2c1cc([N](=O)O)cc2)(CF)CF	195393
o1c(ncc1c1ncccc1)C(=O)CCCCC#Cc1cc([N](=O)O)ccc1	482588
O=[N](O)c1cc2ncn(c2cc1)C/C=C\1/c2c(OCc3c1cccc3)ccc(c2)C(=O)O	424621
FC(F)(F)c1cc(c2n(c3nc(ncc3)NC3CCCC3)cc(n2)C2(O)CCN(CC2)C)ccc1	118258
O=[N](O)c1c(cccc1)/C=C(/C(=O)c1ccccc1)\C#N	597546
O=[N](O)c1c(cccc1)CC(=O)NCC[C@@H]1CCN(C[C@@H]2Oc3c(OC2)cccc3)CC1	299742
S/C(=N/Nc1c([N](=O)O)cccc1)/N1[C@@H](C(=O)NC(c2ccccc2)c2ccccc2)CCC1	369205
S(=O)(=O)(N1C[C@@]2(Cc3ccccc3)C(=CC(=O)CC2)CC1)c1cc([N](=O)O)ccc1	515236
Clc1c(n2nc(c3c2c([N](=O)O)ccc3)C(=O)NN2CCCCC2)ccc(Cl)c1	148715
O=[N](O)c1cc(c2nnc(NCCCN3CCN(c4ncccn4)CC3)c3c2n2c(c3)cccc2)ccc1	720038
o1nc(c2c1c(nn(c2=O)CC(=O)N/N=C/c1cc(ccc1)C)Cc1ccccc1)C	1165309
s1c([N](=O)O)ccc1N1CCN(CC1)CCc1ccc([N](=O)O)cc1	256127
Clc1ccc(N(C(=S)OCCN2C(=O)c3c(cccc3)C2=O)C(=O)c2c([N](=O)O)cccc2)cc1	623926
O=[N](O)c1c(cccc1)[C@@H]1N[C@H](c2[nH]cc(n2)c2ccccc2)Cc2c1[nH]c1c2cccc1	267205
S(=O)(=O)(N1CCN(C(=S)NCc2occc2)CC1)c1ccc([N](=O)O)cc1	689611
O=C(Nc1c(cc(c2ccn(O)cc2)cc1)C1=CCCCC1)c1[nH]cc(n1)C#N	748617
S(c1[nH]c(=O)cc(n1)Cc1c(F)cccc1F)CC(=O)c1ccc([N](=O)O)cc1	589230
FC(F)(F)C(=O)O.Fc1c(F)cc(c(F)c1)[C@@H]1[C@@H]([NH3])CN(c2nc(ccc2)C(F)(F)F)CC1	485286
O[C@H](COC(=O)CC/C=C/C/C=C/C/C=C\C/C=C/C/C=C/C/C=C/CC)CO	257201
O=C(N[C@H]1c2c(cccc2)CCC1)CCCCCN1CCN(c2n(O)cccc2)CC1	487333
Clc1cc(c(n2ncnc2)cc1)CNC(=O)Cc1n(O)c(NCC(F)(F)c2ncccc2)ccc1	426253
Clc1c(OC(F)(F)F)ccc(c1)C(=O)NCN1CCC(c2n(O)cccc2)CC1	464660
s1c2nc(N3CCN(Cc4ccccc4)CC3)c(cc2c2nnnc(N3CCN(CC3)C)c12)C#N	143428
Clc1cc2SCc3c(nccc3)[C@@H](N3CCN(/C(=N/Cc4cn(O)ccc4)/NC#N)CC3)c2cc1	235661
Clc1ccc(c2n(nc(c2)C#C[C@H](N(O)C(=O)N2CCOCC2)C)c2ccc(OC)cc2)cc1	353553
FC(F)Oc1c(OC(F)F)ccc(c1)[C@@H](c1cnc(cc1)Cc1ccccc1)Cc1ccn(O)cc1	189882
S(=O)(=O)(c1n(onc1OCCCc1cc(c(O)c(c1)C(C)(C)C)C(C)(C)C)O)c1ccccc1	414042
ON(Cc1ccc(Oc2ccccc2)cc1)/C=C/C(=O)C1CC1	316805
FC(F)(F)c1ccc(cc1)CNC(=O)[C@@H](C(=O)NO)Cc1cc(Oc2ccccc2)ccc1	470228
O(c1ncc2ncnc(NC3CCCCC3)c2c1)CCO	621323
s1c(ncc1C(=O)NO)N1CCN(S(=O)(=O)c2ccc(OC(F)(F)F)cc2)CC1	518230
Clc1c(cccc1)/C(=C\c1c([N](=O)O)ccc(OCc2cscc2)c1)/CO	250867
Fc1c(N2C[C@H](CNCC(F)(F)F)CC2)cc2n(c(=O)n(O)c(=O)c2c1)C1CC1	408305
O=[N](O)c1ccc(cc1)[C@@H](O)[C@H](NC(=O)CCCCCCCCCCCn1cncc1)CO	617846
Clc1ccc(cc1)CNC(=O)c1c(=O)c2c3n(c(cc3cc(c2)CN2CCOCC2)COCCO)c1	726228
s1c(c2nn(cc2)CCNCc2cnc(nc2)c2ccccc2)ccc1C(=O)NO	463562
ONC(=O)c1nc(NC(=O)c2nc(ccc2)COc2ccccc2)ccc1	415378
Clc1ccc(Oc2c(cncc2)C(=O)Nc2scc(n2)CC(=O)NO)cc1	415636
S(=O)(=O)(N1CCC(OCc2ccc(cc2)C(F)(F)F)CC1)c1c(cccc1)C(=O)NO	255438
ONC(=O)c1ccc(cc1)CN1c2c(NC(=O)[C@H]1CCc1ccccc1)cccc2	574723
S(=O)(=O)(c1ccc(N2CCC(c3c(O)cccc3)CC2)cc1)C1(C(=O)NO)CCOCC1	733502
S(=O)(=O)(c1ccc(c2cc(ccc2)CC#N)cc1)CCOc1c(c2c(cc1)cccc2)C(=O)NO	292517
O(c1c(cc(cc1)C(=O)C1=C(O)C(=O)N([C@H]1c1ccc(cc1)C)Cc1cnccc1)C)CCCC	559232
O=c1n2c(ccc1)[C@H]1N([C@H]([C@@H]([C@H]1C2)CO)C(=O)N[C@@H]1CN(Cc2ccccc2)CC1)CC1CCCCC1	580809
Fc1c(c(OCC(=O)N[C@H](CO)Cc2ccccc2)ccc1)C(=O)N(CC=C)CC=C	721140
O(c1ccccc1)[C@H](c1nc2[nH]ncc2c(n1)N[C@H](c1ccccc1)CO)c1ccccc1	632620
Fc1ccc(cc1)C1(N=C(N[C@H]1CO)c1nccc(c1)C#N)c1ccc(F)cc1	560728
O1c2c(N(c3c1cccc3)CCCCN1CCN(CCO)CC1)cccc2	286217
S1C(SCCC1)CCC#CCN1CCN(CCO)CC1	160673
Clc1ccc(c2n[nH]c(c2c2ncncc2)C2CCN(CCO)CC2)cc1	721083
S([C@H]1[C@@](O)(/C(=C/c2ccccc2)/C(=O)C1)CC#Cc1ccccc1)CCO	381091
Brc1cc(F)c(Nc2c(Cl)c(Cl)ncc2C(=O)NOCCO)cc1	436303
s1/c(=N/c2ccc(F)cc2)/n(c(c1)c1ccc(F)cc1)CCO	477610
OCCNc1cc(ncc1)N1Cc2c(cccc2)CC1	175741
OCCNc1[nH]cnc2nc(c(c12)c1ccccc1)c1ccccc1	418148
[Na].S(=O)(=O)(O)c1oc(NC(=S)[C@H]2SC(=S)N(c3cc(ccc3)C(F)(F)F)C2=O)cc1	550256
OCN(c1nc(nc(n1)N(CO)CC#C)N(CO)CC#C)CC#C	322215
[Na].Clc1ccc(cc1)/C(=N\CCCC(=O)O)/c1c(O)ccc(F)c1	368340
[Na].S(=O)(=O)(O)c1c(N)c2c(c(Nc3ccc(cc3)Cc3ccccc3)c1)C(=O)c1c(cccc1)C2=O	601651
[Na].Clc1c(OC[C@H](O)C[C@@H](O)CC(=O)O)c(cc(Cl)c1)C(=C1CCCCC1)F	264464
[Na].o1c(nc(c1c1ccccc1)c1ccccc1)[C@]12O[C@H]1CCC[C@H]2Cc1cc(OCC(=O)O)ccc1	419057
Cl.O1c2c(OC1)cc1c(c3n(cc4c(NCCc5ccccc5)c(OC)ccc4c3)CC1)c2	654131
FC(F)(F)C(=O)O.O(c1ccc(cc1)CN(Cc1ccccc1)CCC[NH3])Cc1ccccc1	361482
[Na].o1c(c2ccc(N=[N]=N)cc2)ccc1/C=N/N1C(=O)NC(=O)C1	184761
[Na].S1c2c(N(c3c1cc(N(C)C)cc3)C(=O)CCCC(=O)O)ccc(N(C)C)c2	631649
[Na].ClC1=C(C(=O)OCC)C(N=C(N1Cc1ccc(c2c(cccc2)C(=O)O)cc1)CCCC)(C)C	338667
[Na].s1c(c2n(c(nc2c2ccc(F)cc2)C(F)(F)F)CC[C@@H](O)C[C@@H](O)CC(=O)O)ccc1	300461
[K].Clc1c(cc2OCOc2c1)Cn1c2c(c(=O)c(c1C(=O)O)Cc1cnccc1)cccc2	151831
[Na].O(c1ncccc1[C@H](O)CC#CCCCC(=O)O)CCCCC	430053
[Na].[Na].P(=O)(O)(O)C(F)(F)C(=O)/C=C(/CC/C=C(/CCC=C(C)C)\C)\C	265671
[Na].O(c1c(cc(c(O)c1)CCC)CC)CCCCCC(c1nn[nH]n1)(C)C	194655
[Na].S(=O)(=O)(Oc1c(cccc1C(C)C)C(C)C)NC(=O)OCC	128002
[Na].s1nc2c(n1)ccc(c2)/C(=C(/C(=O)c1ccc(OC)cc1)\Cc1ccc(OC)cc1)/C(=O)O	176259
[Na].O(c1cc(OCCCOc2c(cc(c(O)c2)C(=O)C)CC)ccc1)c1cc(ccc1)C(=O)O	193684
[Na].O=C(O)CCCCCC/C=C/CCCCn1nnc(c1)CCCCC	659764
[Na].S(=O)(=O)(N[C@@H]1[C@H]([C@H]2C[C@@H]1CC2)C/C=C/CCCC(=O)O)c1cc(ccc1)C	183538
[Na].o1n(c(=O)[nH]c1=O)Cc1ccc(OCc2cc(c3c(cccc3C)C)ccc2)cc1	576003
[Na].Fc1cc2c(nc(N3c4c(c(c5cc(ccc5)C(F)(F)F)ccc4)CC3)c(c2C(=O)O)C)cc1	175232
[Na].[P@](=O)(Oc1ccc(cc1)C)(O)C(=O)Oc1ccccc1	247154
S(/C(=C/C(=C\c1c2c(ccc1)cccc2)/[N](=O)O)/C(=O)OC)C	522918
[Na].S(=O)(=O)(NC(=O)C)c1ccc(c2c(onc2c2ccccc2)C)cc1	167012
[Na].Clc1c(Cl)ccc(c1)[C@@H]1OC2([C@@H]([C@@H]1C(=O)NC(C)(C)C)C(=O)O)C(=O)c1c(cccc1)C2=O	480375
O=C(OCc1ccccc1)N[C@H](C(=O)N[C@H](C(=O)C=[N]=N)Cc1ccccc1)Cc1ccccc1	396029
O=C(Nc1c(n2nccc2)cccc1)c1c2c(c3c(cc(N=[N]=N)cc3)C2=O)ccc1	700084
[Na].s1c(c2ccccc2)c(c(c1C(C)C)/C=C/[C@@H](O)C[C@@H](O)CC(=O)O)C1CCCCC1	353730
[Na].Clc1ccc(cc1)Cn1c2c(c3c1[C@@H](CC(=O)O)CC3)cc(S(=O)(=O)C)cc2C(=O)C	467225
[Na].Clc1ccc(NC(=O)N/N=C/CCCc2c3c(c(c2)C(=O)O)ccc(cc3)C(C)C)cc1	169591
[Na].Fc1ccc(cc1)C(=C(c1nn(nn1)C(C)C)/C=C/[C@@H](O)C[C@@H](O)CC(=O)O)c1ccc(F)cc1	266600
[Na].O1c2c(cccc2CCCC(=O)O)[C@@H]2[C@H]([C@H](O)C[C@H]12)/C=C/[C@@H](O)[C@@H](CC#CC)C	253235
O=c1n(ccc(=O)[nH]1)C[C@@H](CN=[N]=N)CCOC(c1ccccc1)(c1ccccc1)c1ccccc1	452729
[Na].[P@@](=O)(OCOC(=O)C(C)(C)C)(O)CC(=O)NOC/C=C(/CC/C=C(/CCC=C(C)C)\C)\C	265636
[Li].[P@@](=O)(O)(CC(=O)N1[C@H](C(=O)O)C[C@H](C1)C1CCCCC1)CCCCc1ccccc1	395736
Cl.s1c(n(nc1Nc1ccccc1)c1ccccc1)/C=C/c1cc([N](=O)O)ccc1	489934
[Li].S(CC[C@H](NC(=O)c1c(c2c(cccc2)C)cc(cc1)CN[C@@H](CC1CCCCC1)C)C(=O)O)C	396157
FC(F)(F)c1cc2OCN(C(=O)c2cc1)CCO[N](=O)O	137879
O=[N](O[C@H]1[C@H]2OC[C@H](OC(=O)NC3CCCCC3)[C@H]2OC1)O	569890
[Na].O=C(O)[C@H](N)C/C=C(/c1ccc(cc1)C#N)\c1ccc(cc1)C(C)C	140020
FC(F)(F)Oc1ccc(c2n(O)c3c(n(O)c2C#N)cc(cc3)C(F)(F)F)cc1	555123
S(=O)(=O)(c1ccc(c2ccccc2)cc1)C[N](=O)O	393878
Clc1c(Cl)cccc1N1CC[N](O)(CC1)C/C=C/CNC(=O)c1ccc(c2ncccc2)cc1	488325
O=[N](O)Nc1n(ccn1)Cc1cnccc1N=[N]=N	257177
Clc1cc2c(NC(=O)N[C@]2(C#Cc2nccc([N](=O)O)c2)C2CC2)cc1	229477
Fc1ccc(n2nc(cn2)CO[C@@H]2COc3n(cc(n3)[N](=O)O)C2)cc1	683408
[Li].O[C@@H](c1cc(ccc1)C(=O)O)Cc1nc(ccc1)/C=C/[C@@H](O)CCCCCCCC	285450
o1c(nc2c1ccc(NC(=O)c1oc([N](=O)O)cc1)c2)c1c2c(ccc1)cccc2	687870
O=[N](O)c1cc(n(O)cc1)NCCCCCCCCCCNc1n(O)ccc([N](=O)O)c1	359753
s1c(Sc2n[nH]c(=O)n2c2ccc(cc2)COc2ccccc2)ncc1[N](=O)O	615266
O(c1cc2n(c3c4n(nc(c(c4)CC)CC)ccc3c2cc1)CC(=O)OCC)C	241966
Cl.S1CCN(c2cc3=[O]c4c(N=c3cc2)ccc(N(CC)CC)c4)CC1	609310
O(c1cc2c(cc1)[C@H](CC(=O)O)CC2)CCCOc1ccc(c2cc3[nH]ccc3cc2)cc1	469895
S=C(N/N=C(/c1ncccc1)\C)NCc1cc(OC)c(OC)c(OC)c1	638307
Cl.s1c2c(n(/c/1=c/1\s/c(=C/c3n(cccc3)CCCCC(=O)O)/n(c1=O)CC)C)cccc2	394332
ONC(=O)/C=C/c1cc2c(cc1)CN(C2=O)Cc1ccc(c2ccncc2)cc1	514525
P(=O)(O)(O)CN[C@H](c1n(nnn1)Cc1ccccc1)Cc1ccc(c2ccccc2)cc1	152763
S(=O)(=O)(n1c2c(cc1C(=O)c1cc(ccc1)/C=C/C(=O)NO)cccc2)c1ccccc1	490672
[P@@](=O)(Oc1c(cccc1)C=O)(OCc1ccccc1)O	347998
S(=O)(=O)(O)c1c2c(cc(/[N](=N\c3cc(S(=O)(=O)O)c4c(c3)cccc4)/O)c1)cccc2	473613
ONC(=O)/C=C/c1cc2nc(n(c2cc1)CCCn1cncc1)CCc1ccccc1	557992
S=P(OCCCCCCCCC=C)(O)O	416093
S(=O)(=O)(O)CCNC(=O)[C@H](CS)CCCc1ccccc1	359986
Brc1cc2c(n(cc2CC(=O)CNO)C(=O)OCc2ccccc2)cc1	465418
ClCCN([P@]1(=O)O[C@H](c2ccc(F)cc2)C[C@@H](OO)N1)CCCl	269319
ON/C(=N/CCC1CCN(Cc2ccccc2)CC1)/Nc1ccccc1	367382
Clc1cc2c(scc2[C@H](P(=O)(O)O)C(=O)N/C=C/c2ccc(F)cc2)cc1	471136
P(=O)(O)(O)C(F)(F)C(=O)c1ccc(c2cc(ccc2)C(=O)NCc2c3c(ccc2)cccc3)cc1	394303
S(=O)(=O)(Nc1ccc(cc1)C#C/C=C/C(=O)NO)c1ccccc1	231563
ONC(=O)CCCCCCC(=O)Nc1cc(n2nnc(c2)c2ccccc2)ccc1	714708
s1nnc(c1)c1ccc(cc1)CNCc1ccc(cc1)C(P(=O)(O)O)(F)F	430147
Br.O=C(OCC)C(n1ccc(cc1)/C=C/c1c2c(ccc1)cccc2)C(=O)OCC	122798
S(c1nc(O)cc(n1)C(c1ccccc1)c1ccccc1)CCCCCC(=O)NO	461104
ONC(=O)[C@@H]1[C@H](N(C(=O)OCc2ccccc2)CC2(C1)CC2)C(=O)N1C=C[C@H](c2ccccc2)CC1	522883
S/C(=N\N=C\c1cnc2c(c1)cccc2)/Cc1ccccc1	379768
S(SC(=S)N1CCCC1)C(=S)N1CCCC1	675123
s1c(nc(c1)C(=O)OCCS)[C@H]1Oc2c(OC1)cccc2	362556
s1c(=S)n(c2ncn3nc(nc3c12)c1occc1)CCc1ccccc1	723099
Oc1c(cccc1)CNCc1c(c2cnc(nc2)N(CC2CC2)CCC)cccc1	629503
S=c1oc(nn1CN1CCCC1)Cc1c2c(ccc1)cccc2	733790
FC(F)(F)c1nc(NCc2ccc(c3c(cccc3)C3=C(O)C(=O)C3=O)cc2)c2c(n1)CCCC2	374453
O1[C@@H](OCCCn2c(nc3c2ccnc3)C)CC[C@H]1CCCCCCC	153521
O(c1ccc(cc1)[C@@]1(O)N2C(=NCCC2)c2c1cccc2)CC=C	318859
Clc1c(cc(c2ncc(F)cn2)cc1)C(=O)NC[C@@]1(O)CCC(F)(F)CCC1	725398
S1[C@@H](C(=O)NC1=O)Cc1ccc(N2CC[C@@H](NC[C@H](O)COc3c4=NC(=O)N=c4ccc3)CC2)cc1	373542
Fc1cc(F)cc(c1)CN1CCN([C@H]2CC[C@@](O)(c3cc4OCOc4cc3)CC2)CC1	259631
o1cc(c2c3c(nc(c2)C#N)cc(OCc2nc(ccc2)[C@@]2(O)C[C@H]4O[C@H](CO4)C2)cc3)cc1	128095
Clc1cc2c(O[C@@](O)(C(F)(F)C(F)(F)OC(F)(F)F)CC2=O)cc1	689801
O([C@H]1COCC1)C(=O)N(Cc1ccccc1)C[C@H](O)CN(C(=O)O[C@H]1COCC1)Cc1ccccc1	184275
FC(F)(F)[C@]1(O)N(N=C(c2ccccc2)C1)c1nncc(n1)c1ccccc1	638237
O1[C@@H](n2c3ncnc(Nc4ccccc4)c3c(c2)c2ccccc2)[C@H](O)[C@H](O)C1	429751
FC(F)(F)C1=NN([C@](O)(c2cc([N](=O)O)ccc2)C1)C(=O)c1ccncc1	688207
Oc1ncnc2n(cnc12)[C@@H]1O[C@@H]([C@@H](O)[C@H]1O)COC(c1ccccc1)(c1ccccc1)c1ccccc1	457645
Clc1c(c(Cl)cc(OCc2ccccc2)c1)/C=C/[C@H]1OC(=O)C[C@H](O)C1	169092
O(c1ncc(cc1)[C@@H](N(C(=O)CCCCc1nc2NCCCc2cc1N)C)CC(=O)OC)C	105900
O=[N](O)c1ccc(N2C[C@@H](N3CC[C@@H](c4ccccc4)CC3)[C@H](O)CC2)cc1	391819
S1C(=O)N(C(=O)/C/1=C\c1ccc(OCc2ccccc2)cc1)CC(=O)NO	608984
ONC(=O)[C@@H]1[C@@H](C(=O)Nc2ccc(cc2)C#Cc2cc3c(nccc3)cc2)CCCC1	324589
Fc1c(ccc(NC(=O)N(c2ccc(c3cc(ccc3)C#N)cc2)CCN2C[C@H](O)CC2)c1)C(F)(F)F	416432
S=C(N/N=C/c1c2c(cc3c1cccc3)cccc2)N1CCN(C(=O)NO)CC1	748769
S(=O)(=O)(Oc1c2c(Nc3ccccc3)cccc2ccc1)O	548875
n1ccccc1.Clc1cc(OS(=O)(=O)O)c2NC(=O)O[C@@](c2c1)(C(F)(F)F)C#CC1CC1	361007
Clc1nc2n(cnc2c(n1)NN1CC[C@H](Sc2ccccc2)CC1)[C@@H]1O[C@@H]([C@@H](O)[C@H]1O)CCl	292100
S(=O)(=O)(N(Cc1ccccc1)CC(=O)NO)C(F)(F)C(F)(F)C(F)(F)C(F)(F)F	301290
o1nc(nc1[C@@H](CC(=O)NO)CCCC1CCCCC1)c1nccc(c1)C(=O)O	482742
S(c1nnc(O)n1Cc1occc1)CC(=O)c1cc2OCCOc2cc1	440275
Oc1nnc(c2c1cccc2)Cc1cc(NC(=O)c2cnc(n3nccc3)cc2)ccc1	425548
Clc1c(cc2OCOc2c1)COC(=O)NCCn1c(O)nc2c1cccc2	288519
S(=O)(=O)(N1Cc2c(nc(O)c3c2cccc3)CC1)CCN1CCCCC1	234388
Oc1n(c2c(n1)cccc2)Cc1n(c2c(n1)cccc2)CCn1nnnc1	440147
O(/N=C/[C@H]1[C@H](O)C[C@H]2[C@@H]1C/C(=C/CCCC(=O)O)/C2)C(c1ccccc1)c1ccccc1	198002
s1nc(O)c(c1Oc1ccc(Oc2ccccc2)cc1)C#N	456676
s1c(c2c(c3nc4n(c3)c(O)nc3c4CN(Cc4ccccc4)CC3)cccc2)ccc1	344632
Oc1[nH]c2c(n1)cc(NC(=O)C(=O)N1CCC(Cc3ccccc3)CC1)cc2	406656
Clc1cc2c(nc(O)c(c2c2ccccc2)C2=NN([C@H](c3occc3)C2)C(=O)[C@@H]2OCCC2)cc1	689780
S(c1ccccc1)[C@H]1[C@@H]([C@H](OC1=O)CCCO)CC=C	592932
FC(F)(F)c1cc(cc(c1)COC[C@@H](NCc1[nH]nc(O)n1)c1ccccc1)C(F)(F)F	354020
Oc1n[nH]c(n1)CN1[C@H](c2ccccc2)[C@]2(OC[C@@H](c3ccccc3)CC2)OCC1	233711
S(=O)(=O)(N(c1n(ncc1)c1ccccc1)CCO)c1ccc(c2cc([N](=O)O)ccc2)cc1	299523
O=c1n(ccc(=O)[nH]1)CC(=O)N(CCO)CCNC(c1ccccc1)(c1ccccc1)c1ccccc1	597721
Fc1ccc(cc1)Cn1c2cnc(cc2cc1)C(=O)N(O)CCCO	673797
Clc1cc(c(O)cc1)c1c2c(n(c(=O)c1CCO)Cc1n[nH]nn1)ccc(c2)C(F)(F)F	427441
OCCCCc1nc2c(c3ncnc4[nH]cc1c34)cccc2	690606
Clc1c(ncc(c1)C(F)(F)F)C1=C(c2cn(c3ncccc23)CCCO)C(=O)NC1=O	282004
Clc1c(cc(S(=O)(=O)NCCCO)cc1)C(=O)Nc1sc2c(c1C#N)CCC2	247235
Clc1n(c2c(n1)c(Cl)c(Cl)cc2)COC(CO)CO	384035
S1C(=NC(=O)/C/1=C\c1cc2c(nccc2)cc1)NC[C@@H](c1ccccc1)CO	495708
OCCCCCCn1nnc(n1)c1ccc(c2ccccc2)cc1	338905
S=C(N/N=C/c1ccc(cc1)/C=C/c1n(c([N](=O)O)cn1)CCO)N1CCCCCC1	555634
S(c1ncnc2n(ccc12)[C@@H]1O[C@@H]([C@@H](O)[C@H]1O)CO)Cc1c(F)cc(F)cc1	567978
O=[N](O)c1c(cc2OCOc2c1)CN1CC=C(n2c(O)nc3c2cccc3)CC1	288150
O1c2c(OC[C@@H]1CN1CC[C@@]3(N(c4ccccc4)CNC3=O)CC1)ccc1[nH]c(cc21)CO	270419
O=[N](O[C@H](CO[N](=O)O)CCCCOC1=C(O)C(=O)O[C@H]1[C@@H](O)CO)O	585615
Cl[C@@H](c1cc(Nc2[nH]c(O)c3ncnc3n2)ccc1)C(Cl)(F)F	355983
O=[N](O)c1ccc(cc1)C(=O)OC[C@]1(OC(=O)/C(=C/c2ccc([N](=O)O)cc2)/C1)CO	551092
Fc1ccc(cc1)CC1(O)CCN(CC#Cc2cc3oc(O)nc3cc2)CC1	123345
o1c(c(O)c(=O)cc1CO)[C@@H](Nc1ccccc1)c1ccccc1	491126
O([C@@H]([C@H](OC(=O)c1ccccc1)CO)[C@@H](O)COC(=O)c1ccccc1)C(=O)c1ccccc1	331375
Clc1c(Cl)ccc(c1)/C(=C\C=N/c1c(O)ccc([N](=O)O)c1)/O	689903
s1c(nc2c1cccc2)NS(=O)(=O)C/C(=C/1\S(=O)(=O)N=c2sc3c(n2C1=O)cccc3)/O	179166
S(C#N)C[C@H]1O[C@@H](c2ccccc2)[C@H](c2ccccc2)[C@@](O)(c2ccccc2)C1	726130
O[C@H](C#C[C@H]1[C@H](O)C[C@@H]2c3c(ccc(c3)CC(=O)O)C[C@H]12)C1CCCCC1	383009
O/N=C\c1c(OC[C@@H](O)Cn2c3c(c4c2cccc4)cccc3)cccc1	598209
Brc1c(cccc1)COC(=O)c1c2c3c(cc([N](=O)O)cc3)/C(=N\O)/c2cc([N](=O)O)c1	466400
Fc1cc2c([nH]c(O)c2/N=N/C(=O)/C(=C\C=C\c2ccccc2)/NC(=O)c2ccccc2)cc1	432065
O/N=C(/c1ccc(c2ccccc2)cc1)\COc1c2[nH]c(=O)ccc2ccc1	504990
FC(F)(F)c1ccc(NC(=O)/C(=C(/O)\[C@@H]2OCCC2)/C#N)cc1	335690
O1[C@]2([C@@H]3[C@H]4[C@]5(O)/C(=N/Cc6ccccc6)/C[C@@H](N(Cc6ccccc6)C5)[C@H]4[C@H](C2=O)C=C3)C1	372153
Fc1ccc(cc1)Cc1[nH]c(cc1)/C(=C\C(=O)c1n[nH]cn1)/O	398005
O1c2c(OC1)cc1c(c2)C[C@H](O)[C@@H](NCCC(c2ccccc2)c2ccccc2)C1	362966
s1c(ccc1)[C@H](/C(=C(\O)/c1ccccc1)/Sc1ccc([N](=O)O)cc1)C(C#N)C#N	684574; 687468
Clc1cc2c(cc(S(=O)(=O)C[C@@H](O)C(=O)N3CC[C@H](N4C(=O)c5c(cccc5)C4)CC3)cc2)cc1	729753
s1c(cc(c1)Cc1ccccc1)CNC(=O)[C@H](O)[C@@H](O)C(=O)N1[C@@H](c2ccc(F)cc2)CCC1	698706
s1c2c(=O)[nH]c(nc2c2c1ccc(c2)/C=C/C1CC1)CN1C[C@@H](O)CC1	671163
O([C@H](c1ccccc1)[C@@H](O)[C@@H]1OC(=O)C=C[C@@H]1O)C(=O)/C=C/c1ccccc1	747919
O(c1cc2c(nc(O)cc2)cc1)CCCNC(=O)N([C@@H]1[C@@H](O)CCCC1)C1CCCCC1	150669
Clc1ccc(cc1)[C@H](N1[C@@H](c2ccc(Cl)cc2)C(=O)Nc2c(cc(cc2)CO)C1=O)C(=O)O	402764
Fc1ccc(cc1)C(=O)Nc1n[nH]c2c1CN(C(=O)[C@H]1CCN(C3CC3)CC1)C2(C)C	696382
FC(F)(F)c1cc(OC[C@@H](O)/C=C/[C@H]2OC[C@H](O)[C@@H]2C/C=C/CCCCC(=O)O)ccc1	407411
o1c(N2CCOCC2)cc(=O)c2c1c(c1cc(c3ccc(cc3)CO)ccc1)ccc2	551882
S1[C@H](O[C@H](n2c(=O)n3c(nc(c3)c3ccc([N](=O)O)cc3)cc2)C1)CO	271207
Oc1c(cc(cc1)C(=O)N/N=C/c1c2c(c(cc1)CO)cccc2)C#N	357184
O1c2c(cc(O)c(c2)CNc2c(cccc2)CO)CCC1	388688
o1c(c2cc(ccc2)CO)ccc1C(=O)N1[C@@H](c2nc3c(c(O)c2C1)cccc3)c1cc2OCOc2cc1	329662
Clc1c(Cl)ccc(c1)CNc1nc(O)c2n(cnc2n1)CCCCO	403931
Clc1cc(Nc2nc(cnc2)c2c(F)ncc(NCCCO)c2)ccc1	415954
S1[C@H](O[C@H](n2c(=O)nc(/N=C/N(c3ccc(F)cc3)c3ccc(F)cc3)cc2)C1)CO	121075
OCCCn1c2nc(nc(NCc3cc(c4cc5[nH]ccc5cc4)ccc3)c2nc1)C#N	674738
O(c1c(c2nccnc2N2[C@H](CO)CCC2)cccc1)c1ccccc1	684141
O=c1n(c2nc(c(nc2c(=O)[nH]1)c1ccccc1)c1ccccc1)[C@H]1O[C@H]([C@@H](O)C1)CO	392248
Oc1ccc(cc1)CN[C@@H]1[C@@H](O)C[C@@H](OC1)C(c1ccccc1)c1ccccc1	452310
O[C@H]1[C@@H](O)[C@H](N(C(=O)N2[C@@H]3CC[C@]12CC3)Cc1cc2c([nH]nc2)cc1)Cc1ccccc1	298306
Clc1c(OCc2cc(F)ccc2)ccc(Nc2ncncc2C#Cc2nc(sc2)CO)c1	445875
Clc1cc2c(cc1)[C@H](N1CCN(CC1)CCN1C(=NCCC1)S)C[C@@H]2c1ccc(F)cc1	252123
Clc1c(F)ccc(c1)CNc1c2c(ncc1C#N)cnc(NCCN1CCOCC1)c2	433196
Fc1c(F)ccc(c2noc(N(Cc3cc4OCOc4cc3)CCCN3CCCCCC3)c2)c1	279658
Fc1ccc(cc1)C[C@H]1CN(C[C@H]2[C@H](NC(=O)NC3=CC=C4N=CN[C@H]4C3)CCCC2)CCC1	424358
Fc1c(ccc(F)c1)CN(C(=O)c1nc2c(cc1)cccc2)Cc1n(nnn1)Cc1ccc(cc1)C#N	433949
Fc1c(F)c(c(F)c(F)c1NC(=O)c1c(=O)oc2c(c1)ccc(OCc1ccc(F)cc1)c2)C#N	622156
Fc1ccc(c2cc3c(cc2)C(=O)NC(=O)/C/3=C\Nc2ccc(cc2)CN2CCCCC2)cc1	608633
n1(ncc2nc3c(c(NCC(C)C)c12)CCCC3)c1c2[nH]ncc2nc2c1CCCC2	636035
n1nc(nc2c1nc(nc2N)N)CN1CCN(Cc2ccc(c3ccccc3)cc2)CC1	260183
O=C(O)CC#Cc1c2c(N(c3c(cccc3)C=C2)Cc2nc3c(nc(nc3N)N)nc2)ccc1	417508
O(c1cc(ccc1)Cc1c2nc(nc(O)c2[nH]c1)N)c1ccccc1	367468
s1c(c(n2cccc2)cc1)C(=O)n1nc(nc1N)Nc1ccc(S(=O)(=O)N)cc1	607779
Clc1cc(Cl)cc(c1)CNC(=O)c1cc(n2nc3nc(nc(O)c3n2)N)ccc1	170963
FC(F)(F)c1[nH]c2c(OCc3ccccc3)nc(nc2n1)N	300376
FC(F)(F)Oc1c(cccc1)C(=O)Nc1nc(nc(c2occc2)c1[N](=O)O)N	658124
Clc1n2c(cc1Cl)c(=O)[nH]cc2Cc1cc(c(F)cc1)C(=O)N1CCN(c2ncccn2)CC1	698725
Fc1ccc(cc1)[C@@]1(NC(=O)NC1=O)CN1C(=O)c2c(cc(OCCC3CCCCC3)cc2)C1	715863
Fc1ccc(cc1)[C@@H]1[C@@H]([C@@H]2N[C@H](C1)CC2)COc1cc2OCOc2cc1	239481
Fc1c(cc(cc1)Cc1n[nH]c(=O)c2c1cccc2)C(=O)N1CCN(C(=O)C2CC2)CCC1	569389
n1c(nc(nc1NC1CCCCC1)N)NC1Cc2c(cccc2)C1	307798
o1c(c2nn3c(n2)nc(nc3N)NCCc2ccc(O)cc2)ccc1	284427
O=C1c2nc(nc(N)c2[N](=C1c1ccccc1)O)NCc1ccccc1	693091
s1c(nc(O)c1Cc1sc2nnc(n2n1)Cc1ccccc1)N	663886
Fc1c(cccc1)Cn1nc(c2nc(N)c(cn2)C2=CCCC2)c2c1nccc2	376013
Clc1c(Cl)ccc(S(=O)(=O)CS(=O)(=O)C(F)(F)F)c1	110356
o1c(c2nn3c(n2)nc(nc3N)N2C[C@H]3N(C[C@@H](COc4cnccc4)CC3)CC2)ccc1	473091
FC(F)(F)c1nc(oc1C(=O)Nc1cnc(N2CCNCC2)cc1)c1ccccc1	638353
Clc1c(ncc(c1)C(F)(F)F)Nc1scc(n1)c1ncccc1	590657
FC(F)(F)Oc1cc(Nc2ncc(c(c2)C2CC2)C(=O)NCC2CCOCC2)ccc1	572938
S(c1[nH]nc(n1)C(F)(F)F)C(=O)c1oc(cc1)C#Cc1ccccc1	456447
FC(F)(F)c1onc(n1)c1cc(ccc1)C(=O)N1CCN(C(=O)c2cc3[nH]ccc3cc2)CC1	633243
S(=O)(=O)(Nc1c(Nc2ccccc2)cncc1)C(F)(F)F	474352
Clc1cc(Nc2nc(ncc2C(F)(F)F)Nc2cc3nc[nH]c3cc2)ccc1	424868
FC(F)(F)CCCn1nc(nc2c(=O)n(c(=O)nc12)CC1CC1)[C@]12C[C@@H]3C[C@H](C1)C[C@H](C2)C3	724542
Clc1nc2n(ncc2)c(NCc2c(OC(F)(F)F)cccc2)c1	616970
S(=O)(=O)(OC(=O)O[C@H]1[C@H]2OC[C@H](OC(=O)NCc3ccccc3)[C@H]2OC1)C(F)(F)F	569067
FC(F)(F)Oc1ccc(cc1)Cn1nc2c(cc1=O)CCNCC2	676260
Clc1c(ccc(n2nnnc2)c1)CNC(=O)c1cnc(OCCC(F)(F)F)cc1	682661
FC(F)c1n(c2nc(nc(n2)N2CCOCC2)N2C[C@H]3O[C@@H](C2)CC3)c2c(n1)cccc2	721253
FC(F)(F)COc1ccc(cc1)[C@H]1[C@H](c2nnc3n2ncc2c3cccc2)C1	722297
Clc1c(Sc2oc(nn2)c2ccncc2)ncc(c1)C(F)(F)F	642707
s1c(ncc1)CN1C[C@](c2cc(ccc2)C(=O)N)(c2ccc(cc2)C(=O)N(CC)CC)CCC1	692805
FC(F)(F)Cn1c2c(cc(O[C@@H]3CCN(C4COC4)CC3)cc2)cc1C(=O)N1CCOCC1	600762
Clc1c(cccc1)C1=N[C@@H]2[C@H](N1c1ccc(Cl)cc1)N=CN(C2=O)CC(F)(F)F	438368
Clc1c(ncc(c1)C(F)(F)F)Cc1sc(cc1)C(=O)CSc1n(=O)cccc1	634291
Clc1ccc(c2nn(c(SCC(F)(F)F)n2)C(=O)N2CCOCC2)cc1	317887
S(=O)(=O)(N(c1cc(Oc2c(cccc2)C(F)(F)F)ccc1)Cc1cncnc1)CC(F)(F)F	409901
FC(F)(F)c1cc(N2CCN(CC2)CCCN2CN3[C@H](C2)CCC3)ccc1	245110
Clc1c(NC(=O)[C@H]2[C@H](c3cc(OC(F)(F)F)ccc3)CNC2)cc2c(c(=O)[nH]cc2)c1	732640
FC(F)(F)COc1nc(nc(n1)N1CCCCC1)N(c1ccccc1)c1ccccc1	687809
FC(F)(F)Oc1ccc(Nc2oc(nn2)c2c(cncc2)CCc2ccncc2)cc1	445309
Clc1ncc(c2ccc(cc2)CN2c3c(cc(OC(F)(F)F)cc3)C(=O)C2=O)cc1	691527
FC(F)(F)Oc1ccc(NCCNC(=O)[C@@H](NC(=O)N2CCOCC2)CC2CCCCC2)cc1	459101
S(=O)(=O)(Nc1cc2c([nH]cc2C[C@@H]2NCCC2)cc1)c1ccc(OC(F)(F)F)cc1	708993
Fc1ccc(cc1)/C=N/Nc1ncnc2n(ncc12)c1c2nc[nH]c2ccc1	205351
O1[C@@H](C(OC1(C)C)(C)C)Cc1cc2c([nH]c(c2/C=C\2/NC(=O)[C@@H](NC2=O)C)C(C=C)(C)C)cc1	520714
S1(=O)(=O)N(Cc2ccc(c3cc(N4c5c(ccc(F)c5)CC4)ccc3)cc2)CC(=O)N1	699175
s1c(nc2c1CCCc1c2cc(F)cc1)NC[C@@H]1CCN(C(=O)[C@@H]2OCCC2)CC1	230401
Fc1cc2[nH]c(nc2cc1)c1ccc(Oc2ncc(N3C4(C(=O)NC(=O)NC4=O)CCC3)cc2)cc1	517765
Fc1cc2c([nH]c3c2C[C@@H](CNC[C@@H]2Oc4c(OC2)c2c(NC(=O)C2)cc4)CC3)cc1	680755
s1c(ncc1)CC(=O)CSc1nnc(c(n1)c1ccccc1)c1ccccc1	571168
FC(F)(F)c1c(c2nc(nc(N)c2CN)c2ccccc2)cccc1	152050
Fc1cc2nc(n(c2cc1)c1ccc(OCCCN2CCOCC2)cc1)c1ncccc1	593224
S(=O)(=O)(Nc1c(Sc2c(F)cc(F)cc2)cc2c(c1)CCC2=O)C(F)(F)F	341921
s1[nH]c(=O)c2c1n(c1c(c2=O)cc(F)c(c2ccc(cc2)CCN)c1)C1CC1	441244
S(=O)(=O)(Nc1c(cccc1)C(=O)c1ncc(F)cc1)c1ccc(NC(=O)OC[C@H]2OCCC2)cc1	548259
Clc1cc(c(cc1)CCN)CNC(=O)[C@@H]1N(C(=O)C2(O)c3c(c4c2cccc4)cccc3)CCC1	419320
Fc1ccc(c2n(cnc2c2nc(ncc2)N)Cc2cc(ccc2)C#N)cc1	568764
O=[N](O)c1c(nc(nc1)NCCCc1ccccc1)NC[C@H]1CC[C@H](CN)CC1	511325
S(=O)(=O)(N1CCC(CNC2CCN(c3ccc(cc3)CN)CC2)CC1)c1cc2c(cc1)cccc2	447631
O1CCN(c2ncc(cc2)C#Cc2ncnc(N)c2CCCc2ccncc2)CC1	300375
Fc1c(Oc2c(ccc([N](=O)O)c2)C(=O)O)nc(Oc2cc(c3cc(ccc3)CN)ccc2)c(F)c1	678539
Fc1cc(F)cc(c1)COc1cc(c2nc(n3c2c(ncc3)N)C2CCC2)ccc1	508831
Brc1c(F)ccc(c1)/C=N/NC(=O)c1n(nnc1c1ccccc1)c1nonc1N	686701
Fc1c(NC(=O)c2n(nc(c2)C(F)(F)F)c2cc3c(onc3N)cc2)ccc(n2c(ncc2)CO)c1	396956
Clc1ccc(cc1)C[C@@H](NC(=O)CCN)C(=O)N1CC[C@@](Cn2ncnc2)(C2CCCCC2)CC1	326533
FC(F)(F)C(O)(c1ccc(c2c(onc2CCCO)N)cc1)C(F)(F)F	438015
s1nc(c2c1ncnc2N)Cc1ccc(NC(=O)Nc2cc(ccc2)C(F)(F)F)cc1	455092
Clc1cc2nc(oc2cc1)CN1CC(=O)N(Cc2cc3ncnc(N)c3cc2)CC1	388203
O1CCN(c2ncc(c3nc4ncnc(N)c4c(NCCc4c[nH]c5c4cccc5)c3)cc2)CC1	338999
[nH]1nc(c2[nH]c3c(c2)cc(cc3)CN2CCC(CN)CC2)c2c1cc(cc2)C#N	468732
O=[N](O)c1c(N2CCN(C(=O)COc3cc4c([nH]cc4CCN)cc3)CC2)cccc1	297890
Clc1c(F)ccc(NC(=O)N([C@H]2CC=C(c3sc(nc3)CN)CC2)CCN2CCCC2)c1	480251
O(c1cc(O)c(O)c(c1)Cn1c2ncnc(N)c2nc1)CC1CCCCC1	724318
s1c(c2n(c3ncnc(N)c3n2)CCNCc2ccccc2)ccc1	308135
Fc1c(c(F)ccc1)C(=O)c1n2c(nc1N)ccc(c2)/C(=C\C#N)/c1c(F)cccc1F	413301
O(c1ccc(c2c(n(c3ncnc(N)c23)C2CCCC2)CN2CCOCC2)cc1)c1ccccc1	208768
s1cc(cc1)Cc1[nH]c2c(n1)cc(c1nn(c3ncnc(N)c13)[C@@H]1CC[C@@H](N3CCOCC3)CC1)cc2	513467
Fc1ccc(c2n3nc(/C(=N\Nc4ccccc4)/c4ccccc4)ccc3nc2N)cc1	326599
S(=O)(=O)(c1ccc(O)cc1)c1ccc(cc1)CN1c2c(cc3nc([nH]c3c2)N)CCC1	382596
s1c2c(cc1c1c3[nH]ncc3cc(c3c4nc(ncc4n(c3)CCC3CCNCC3)N)c1)cccc2	690224
FC(F)(F)CCCn1c(c2nc(ncc2)N)cc2c1CCNC2=O	520282
S(=O)(=O)(Nc1c(c2c(cc1)CCCC2)C(=O)O)c1c(N)cccc1	451648
O=C1NC[C@H](c2[nH]c(c3nc(ncc3)N)cc12)CCCOCc1ccccc1	594269
O=[N](O)c1ccc(cc1)CO/N=C/c1ccc(cc1)/C=C/C(=O)Nc1c(N)cccc1	621301
O=C(N(c1ncccc1)C1CCN(c2nccc(N)c2)CC1)C1CCCCC1	577968
O1c2c(cc(cc2)C(=O)NCc2ccccc2)C[C@H](c2[nH]c3c(n2)ccc(c2nc(ncc2)N)c3)C1	553252
O(c1cc2c(O)nc(nc2cc1)/C=C/c1ccccc1)C(=O)c1c(N)cccc1	172816
n12c(nc(c1c1cc(ncc1)N[C@@H]1c3c(cccc3)CCC1)c1ccccc1)nc(N)cc2	293244
Clc1c(Cl)ccc(Nc2nc(nc(n2)N2C[C@@H](N)CCC2)N2C[C@@H](N)CCC2)c1	483849
O(c1cc(N)ccc1)C[C@@H]1OC(=O)N(c2ccccc2)C1	726326
O=C1/C(=C/c2cc(N)ccc2)/CN(Cc2ccccc2)C/C/1=C\c1cc(N)ccc1	726785
Oc1nc(nc2NC[C@H](N(c12)C(=O)c1ccccc1)COC(=O)c1ccccc1)N	263475
Clc1c(Cl)ccc(c1)CSc1nc(N)c(c(c2cscc2)c1C#N)C#N	748852
O=C(c1c(N)cccc1)CCCN1C[C@H]2c3c4N([C@H]2CC1)CCCc4ccc3	374626
s1c2c(cc1c1ncnc(N3CCC(CCOc4nc(N)c(F)cn4)CC3)c1)cccc2	711797
O=[N](O)c1ccc(c2nnc3n[nH]c(N)c3c2c2ccc([N](=O)O)cc2)cc1	429269
S(c1nc(N)c(cn1)C#N)CC(=O)NC1=C([C@@H]2[C@H](S1)CCCC2)C#N	702559
Clc1ccc(SCCc2sc(nn2)N)cc1	688065
n1(nc(N)c2c1nnc(c2c1ccccc1)c1ccccc1)Cc1ccccc1	429340
Oc1c(cc2c(c1)C(=O)N(C2=O)CCCCCC(=O)Nc1c(N)cccc1)CN1CCCCC1	258193
O(c1c(c(O)ccc1)c1nc(N)c(c(c1)[C@H]1CNCCC1)C#N)CC1CC1	406661
O=C(OCc1ccccc1)N1[C@@H]2CN(c3ncc(cc3)C(=O)Nc3c(N)cccc3)[C@H](C1)CC2	499076
Fc1ccc(c2nn3c(c2c2nc([nH]c2)N)cccc3NC2CCCC2)cc1	509796
S(c1nnc2n1cccc2)Cc1nc(nc(n1)N)Nc1ccc(F)cc1	702361
Clc1cc2c(n(c(c2CCOc2ccc(cc2)C(=O)O)CN)C(c2ccccc2)c2ccccc2)cc1	471047
[nH]1c2nc(nc(N)c2c(c1)CCCc1cc2c(cc1)CCCC2)N	703545
s1c(nnc1Nc1ccccc1)/N=N/c1ccccc1	685651
O=N(=O)c1ccc(cc1)Cc1nc(NC(=N)Nc2ccccc2)ccc1	626975
Clc1sc(cc1)CNc1ccc(c2c(nc(nc2COCc2ccccc2)N)N)cc1	443017
n1nc(Nc2ccccc2)c2c1[nH]cnc2Nc1ccccc1	297863
Clc1c(c2n(c(c3ccc(Oc4cncnc4)cc3)cc2)Cc2nc(N)c(OCCO)cc2)cccc1	721009
s1c2c(c(ncc2)N/N=C/c2ccncc2)cc1c1cnccc1	640983
n1cc(c(Nc2c3c(N=CC3)ccc2)c(c1)/C=C/c1ccccc1)C#N	676700
n1c(nc(c2cnccc2)cc1Nc1ccncc1)c1ccccc1	683623
n12ncc(c1nc(nc2Nc1ccccc1)N1CCN(c2ncccc2)CC1)C#N	485698
S(c1oc(nn1)c1cc2c(OCC2)cc1)Cc1cc(ccc1)C#N	617521
s1c(=N)n(c2c1CCCC2)CC(=O)c1ccc(N2CCCC2)cc1	429738
n1c(nc(cc1C1CCCCCC1)CCCN1CCCCC1)C#N	715598
S(Sc1[nH]c2c(c1CC#N)cccc2)c1[nH]c2c(c1CC#N)cccc2	360778
o1nc(nc1C#N)CCCCCCCCCCCCc1noc(n1)C#N	574428
S(c1nc(N2CCNCC2)c(c(n1)c1ccccc1)C#N)Cc1[nH]c2c(n1)cccc2	745782
s1c(ncc1)N1C(=N)S/C(=C/c2c(n[nH]c2)c2ccc(N3CCSCC3)cc2)/C1=O	591098
[truncated: 2,984 more rows]
